# Supplementary material for: Body surface temperatures as biomarkers of physiological environmental adaptation in wild birds and mammals
Source: Biol Rev Camb Philos Soc. 2025 Oct 2;101(1):336–63. doi: 10.1111/brv.70085 (PMC12783446; doi:10.1111/brv.70085)
Supplement: Supplementary file 2 — Database S1. Excel file containing separate tabs for each stage of the systematic review process: the initial search, selection for inclusion, and data extraction for the four physiological functional groups. [file BRV-101-336-s002.xlsx]

## Sheet: Search Results
Article Title	Author(s)	Year	Publication Title	DOI	Publication Title Screen Inclusion Criteria	Title/Abstract Screen Inclusion Criteria 1	Title/Abstract Screen Inclusion Criteria 2	Title/Abstract Screen Inclusion Criteria 3	Title/Abstract Screen Inclusion Criteria 4	Relevant, but laboratory rat/mouse	Full-text obtained for further study	Full-text Screen Inclusion Criteria 1	Full-text Screen Inclusion Criteria 2	Full-text Screen Inclusion Criteria 3	Included	Reason for rejection if rejected at full-text review
					Does Publication report primary research on non-human whole-animal endotherm thermoregulatory/metabolic/stress/immune physiology?	Peer reviewed primary research?	Study investigates population(s) of non-human endotherms (excluding laboratory rats/mice)	Study examines effect on surface temperature of ambient temperature/ metabolic/stress/ immune challenge	Study compares challenge with no challenge controls, or different levels/types of challenge			Study investigates population(s) of non-human endotherms (excluding laboratory rats/mice)	Study examines effect on surface temperature of ambient temperature/ metabolic/stress/ immune challenge	Study compares challenge with no challenge controls, or different levels/types of challenge
articletitle	authors	year	pubtitle	doi	relevantpublication	tacriteria1	tacriteria2	tacriteria3	tacriteria4	labratmouse	fulltext	ftcriteria1	ftcriteria2	ftcriteria3	included	reason
Study on the design of single-seat control valve with stable flow regulation and its fluid flow characteristics and thermal stress	Yu, RM, Ma, YY, Liu, KL & Liu, XY	2024	Flow Measurement and Instrumentation	10.1016/j.flowmeasinst.2023.102486	n						n				n
Resveratrol alleviates heat-stress-induced impairment of the jejunal mucosa through TLR4/MAPK signaling pathway in black-boned chicken	Liu, LL, Gong, XY, Zhang, XY, Zhang, DW, Tang, Y, Liu, JT, Li, YJ & Pan, DS	2024	Poultry Science	10.1016/j.psj.2023.103242	y	y	y	n			n				n
Recent advances in polymers as additives for wellbore cementing applications: A review	Davoodi, S, Al-Shargabi, M, Wood, DA & Rukavishnikov, VS	2024	Fuel	10.1016/j.fuel.2023.129692	n						n				n
Proto-dolomite spherulites with heterogeneous interior precipitated in brackish water cultivation of freshwater cyanobacterium Leptolyngbya boryana	Zhao, YY, Wei, XY, Gao, X, Li, J, Zhang, YJ, Hu, KM, Han, C, Wang, QY & Han, ZZ	2024	Science of the Total Environment	10.1016/j.scitotenv.2023.167552	y	y	n				n				n
Nutritional plans and ambient temperature on the growth curves of Japanese quails	de Barros, RF, Silva, JPSD, Felix, TMD, Lima, MCD, Jordao, J, Pascoal, LAF & da Silva, JHV	2024	Ciencia Rural	10.1590/0103-8478cr20220204	y	y	y	n			n				n
Numerical investigation and optimal design of transpiration cooling plate structure for gradient porosity	Chen, WJ, Wang, K, Wang, YQ, Tu, ST, Liu, ZC & Su, HJ	2024	International Journal of Thermal Sciences	10.1016/j.ijthermalsci.2023.108755	n						n				n
Mathematical modeling of biochar's role in elevating co-composted poultry carcass temperatures	Wang, YC & Akdeniz, N	2024	Waste Management	10.1016/j.wasman.2023.11.008	n						n				n
Extraction optimization and constituent analysis of total flavonoid from Hosta plantaginea (Lam.) Aschers flowers and its ameliorative effect on chronic prostatitis via inhibition of multiple inflammatory pathways in rats	Yang, L, Zhang, FX, He, WW, Zhao, BY, Zhang, T, Wang, S, Zhou, LF & He, JW	2024	Journal of Ethnopharmacology	10.1016/j.jep.2023.116922	y	y	n				n				n
Experimental investigation of a compound parabolic concentrator with aerogel and polycarbonate cover	Yadav, MK, Kedare, SB & Modi, A	2024	Applied Thermal Engineering	10.1016/j.applthermaleng.2023.121585	n						n				n
Dietary ingredient composition affects faecal waste production and characteristics in yellowtail kingfish (Seriola lalandi)	Horstmann, P, Maas, RM, Prakash, S, Tiebie, K, Staessen, TWO, Kokou, F & Schrama, JW	2024	Aquaculture	10.1016/j.aquaculture.2023.740214	n						n				n
Contrasting effects of molecular crowding on the membrane-perturbing and chaperone-like activities of major bovine seminal plasma protein, PDC-109	Singh, BP, Cheppali, SK, Saha, I & Swamy, MJ	2024	International Journal of Biological MacRomolecules	10.1016/j.ijbiomac.2023.127573	n						n				n
A numerical investigation of an indoor dry storage facility on heat transfer	Lin, CW, Tseng, YS, Lin, KQ, Chang, YH, Hung, TC & Hsu, HY	2024	Annals of Nuclear Energy	10.1016/j.anucene.2023.110225	n						n				n
Within- and among-colony variation in non-breeding dispersion of Magellanic penguins breeding along the coast of Argentina	Barrionuevo, M, Frere, E, Quintana, F, Ciancio, J, Marchisio, N & Lisovski, S	2023	Marine Ecology Progress Series	10.3354/meps14412	y	y	y	n			n				n
Wireless Unconstrained Monitoring of Intra-oral Temperature Using Thermistor and Telemeter Sealed in Mouthguard	Iitani, K, Kishima, K, Kasuga, Y, Yokota, K, Nitta, H, Onchi, K, Kawase, G, Umezawa, K, Toma, K, Arakawa, T, Dao, DV & Mitsubayashi, K	2023	Sensors and Materials	10.18494/SAM4218	n						n				n
Wintertime Polynya Structure and Variability From Thermal Remote Sensing and Seal-Borne Observations at Pine Island Glacier, West Antarctica	Savidge, E, Snow, T, Siegfried, MR, Zheng, YX, Bôas, ABV, Bortolotto, GA, Boehme, L & Alley, KE	2023	Ieee Transactions on Geoscience and Remote Sensing	10.1109/TGRS.2023.3271453	n						n				n
Winter torpor and activity patterns of a fishing bat (Myotis macropus) in a mild climate	Barratt, AE, Gonsalves, L & Turbill, C	2023	Journal of Mammalogy	10.1093/jmammal/gyac061	y	y	y	n			n				n
Wild white-capped noddies keep a cool head in a heated situation	Lesku, JA, Barker, RG, Elmes, H, Robert, KA, Tworkowski, L & Dutka, TL	2023	Journal of Thermal Biology	10.1016/j.jtherbio.2023.103754	y	y	y	n			n				n
Where have all the petrels gone? Forty years (1978-2020) of Wilson's Storm Petrel (Oceanites oceanicus) population dynamics at King George Island (Isla 25 de Mayo, Antarctica) in a changing climate	Ausems, ANMA, Kuepper, ND, Archuby, D, Braun, C, Gebczynski, AK, Gladbach, A, Hahn, S, Jadwiszczak, P, Kraemer, P, Libertelli, MM, Lorenz, S, Richter, B, Russ, A, Schmoll, T, Thorn, S, Turner, J, Wojczulanis-Jakubas, K, Jakubas, D & Quillfeldt, P	2023	Polar Biology	10.1007/s00300-023-03154-4	y	y	y	n			n				n
When the cold gets under your skin: Evidence for brown adipose tissue activity in Samoan adults	Niclou, A, Vesi, L, Arorae, M, Naseri, NC, Savusa, KF, Naseri, T, DeLany, JP, McGarvey, ST, Rivara, AC & Ocobock, C	2023	American Journal of Biological Anthropology	10.1002/ajpa.24848	n						n				n
What makes Sanriku waters the southernmost habitat of northern fur seals? Winter-spring habitat use in relation to oceanographic environments	Kanaji, Y, Murase, H & Yonezaki, S	2023	Plos One	10.1371/journal.pone.0287010	y	y	y	n			n				n
What are the Metabolic Rates of Marine Mammals and What Factors Impact this Value: A review	Noren, SR & Rosen, DAS	2023	Conservation Physiology	10.1093/conphys/coad077	y	n					n				n
Wavelength-Dependent Effects of Photobiomodulation for Wound Care in Diabetic Wounds	Dungel, P, Sutalo, S, Slezak, C, Keibl, C, Schädl, B, Schnidar, H, Metzger, M, Meixner, B, Hartmann, J, Oesterreicher, J, Redl, H & Slezak, P	2023	International Journal of Molecular Sciences	10.3390/ijms24065895	n						n				n
Water and heat exchanges in mammalian lungs	Haut, B, Karamaoun, C, Mauroy, B & Sobac, B	2023	Scientific Reports	10.1038/s41598-023-33052-y	y	n					n				n
Vulcanization and stress analysis of heat vulcanizing bonding joints in fabric rubber seals	Shao, YR, Wang, GF, Han, ZJ & Niu, KM	2023	Composite Structures	10.1016/j.compstruct.2023.117180	n						n				n
Vitality in Newborn Farm Animals: Adverse Factors, Physiological Responses, Pharmacological Therapies, and Physical Methods to Increase Neonate Vigor	Bienboire-Frosini, C, Muns, R, Marcet-Rius, M, Gazzano, A, Villanueva-García, D, Martínez-Burnes, J, Domínguez-Oliva, A, Lezama-García, K, Casas-Alvarado, A & Mota-Rojas, D	2023	Animals	10.3390/ani13091542	y	n					n				n
Variation in bill surface area is associated with local climatic factors across populations of the plain laughingthrush	Liu, PF, Lou, YQ, Yao, JX, Wang, LH, Moller, AP & Sun, YH	2023	Ecology and Evolution	10.1002/ece3.10535	y	y	y	n			n				n
Variability of a consistent trait: The size of the white wing patch in European Stonechats (Saxicola rubicola rubicola)	Oficialdegui, FJ & Serrano, D	2023	Ibis	10.1111/ibi.13252	y	y	y	n			n				n
Valorization of chicken feathers using aqueous solutions of ionic liquids	Polesca, C, Passos, H, Neves, BM, Coutinho, JAP & Freire, MG	2023	Green Chemistry	10.1039/d2gc04477c	n						n				n
Validation of the KangarooSci® Aerobic Count Plate for the Enumeration of Meosphilic Aerobic Bacteria in Selected Foods and on Stainless Steel Environmental Surfaces: AOAC Performance Tested MethodSM 062301	Wei, DP, Wu, D, Wang, JS, Li, YZ, Sun, XY, Zhang, C, Zhang, S, Thompson, W, Jr, MJB & Crowley, E	2023	Journal of Aoac International	10.1093/jaoacint/qsad088	n						n				n
Use of infrared thermography to detect reactions to stressful events: does animal personality matter?	Mazzamuto, MV, Morandini, M, Lampman, W, Wauters, LA, Preatoni, D, Koprowski, JL & Martinoli, A	2023	Integrative Zoology	10.1111/1749-4877.12735	y	y	y	y	y		y
Urban heat and desert wildlife: rodent body condition across a gradient of surface temperatures	Bateman, HL, Allen, BD, Moore, MS & Hondula, DM	2023	Urban Ecosystems	10.1007/s11252-023-01358-4	y	y	y	n			n				n
Upconverting nanoparticle-containing erythrocyte-sized hemoglobin microgels that generate heat, oxygen and reactive oxygen species for suppressing hypoxic tumors	Kim, H, Yoon, J, Kim, HK, Lee, WT, Nguyen, NT, Le, XT, Lee, EH, Lee, ES, Oh, KT, Choi, HG & Youn, YS	2023	Bioactive Materials	10.1016/j.bioactmat.2022.09.020	n						n				n
Ultrathin, soft, radiative cooling interfaces for advanced thermal management in skin electronics	Li, JY, Fu, Y, Zhou, JK, Yao, KM, Ma, X, Gao, SW, Wang, ZK, Dai, JG, Lei, DY & Yu, XE	2023	Science Advances	10.1126/sciadv.adg1837	y	y	n				n				n
Ultrasound-assisted extraction of collagen from broiler chicken trachea and its biochemical characterization	Kaewbangkerd, K, Hamzeh, A & Yongsawatdigul, J	2023	Ultrasonics Sonochemistry	10.1016/j.ultsonch.2023.106372	n						n				n
Two Ascending Thermosensory Pathways from the Lateral Parabrachial Nucleus That Mediate Behavioral and Autonomous Thermoregulation	Yahiro, T, Kataoka, N & Nakamura, K	2023	Journal of Neuroscience	10.1523/JNEUROSCI.0643-23.2023	y	y	n				n				n
Treatment of androgenetic alopecia by exosomes secreted from hair papilla cells and the intervention effect of LTF	Wang, GY, Wang, ZL, Zhang, JQ, Shen, Y, Hou, X, Su, L, Chen, W, Chen, JH, Guo, X & Song, H	2023	Journal of Cosmetic Dermatology	10.1111/jocd.15890	n						n				n
Transcriptome analysis reveals genes expression pattern of Spirodela polyrhiza response to heat stress	Shang, S, Zhang, ZW, Li, LY, Chen, J, Zang, Y, Liu, XX, Wang, J & Tang, XX	2023	International Journal of Biological MacRomolecules	10.1016/j.ijbiomac.2022.11.139	n						n				n
Tracking the foraging migrations of Marion Island southern elephant seals (Mirounga leonina) during their first year of life	Mcintyre, T, Oosthuizen, WC, Bester, MN, Hindell, MA, Reisinger, RR, Tosh, CA, van den Hoff, J & de Bruyn, PJN	2023	Marine Mammal Science	10.1111/mms.13078	y	y	y	n			n				n
Topologically optimized mini-channel heat sinks for re duce d temperature non-uniformity	Palumbo, J, Tayyara, O, Amon, CH & Chandra, S	2023	International Journal of Heat and Mass Transfer	10.1016/j.ijheatmasstransfer.2023.124421	n						n				n
Thermoresponsive micellar emulgel for topical release of Rose bengal dye and Copaifera reticulata Ducke: A phototherapeutic treatment alternative	Campanholi, KDS, da Silva, IC, Santos, RSD, Vecchi, CF, da Silva, JB, Bruschi, ML, Pozza, MSD, de Castro-Hoshino, LV, Baesso, ML, Caetano, W & Batistela, VR	2023	Journal of Molecular Liquids	10.1016/j.molliq.2023.121807	n						n				n
Thermoconforming rays of the star-nosed mole	Tattersall, GJ & Campbell, KL	2023	Journal of Experimental Biology	10.1242/jeb.245127	y	y	y	y	y		y
Thermo-Visco-Elastometry of RF-Wave-Heated and Ablated Flesh Tissues Containing Au Nanoparticles	Kurbanova, B, Ashikbayeva, Z, Amantayeva, A, Sametova, A, Blanc, W, Gaipov, A, Tosi, D & Utegulov, Z	2023	Biosensors-Basel	10.3390/bios13010008	n						n				n
Thermo-Hydrodynamic Lubrication Analysis of Slipper Pair Considering Wear Profile	Mo, H, Hu, YP & Quan, S	2023	Lubricants	10.3390/lubricants11050190	n						n				n
Thermal Response of Laboratory Rats (Rattus norvegicus) during the Application of Six Methods of Euthanasia Assessed by Infrared Thermography	Domínguez-Oliva, A, Hernández-Avalos, I, Olmos-Hernández, A, Villegas-Juache, J, Verduzco-Mendoza, A & Mota-Rojas, D	2023	Animals	10.3390/ani13182820	y	y	n	y	y	y	n				n
Thermal preconditioning can reduce the incidence of intraoperatively acquired pressure injuries	Hou, P, Xue, HP, Chang, SW, Xie, P, Chen, YJ, Wang, YW, Miura, D, Fan, JL, Liang, JY, Kitayama, A, Fang, F, Yuan, HJ, Wu, XL, Zhang, XL, Wang, J, Ding, N, Zhang, C, Sun, XY & Takashi, E	2023	Journal of Thermal Biology	10.1016/j.jtherbio.2023.103617	y	y	n				n				n
Thermal exchanges, physiological responses and productive performance of Guinea Fowl (Numidia meleagris) subjected to different air temperatures	Marques, JI, Leite, PG, Furtado, DA, de Oliveira, AG, Cunha, BB, de Melo, DF & de Morais, FTL	2023	International Journal of Biometeorology	10.1007/s00484-023-02492-6	n						n				n
Thermal Comfort, Growth Performance and Welfare of Olive Pulp Fed Broilers during Hot Season	Dedousi, A, Kritsa, MZ & Sossidou, EN	2023	Sustainability	10.3390/su151410932	n						n				n
Therapeutic Hypothermia Combined with Hydrogen Sulfide Treatment Attenuated Early Blood-Brain Barrier Disruption and Brain Edema Induced by Cardiac Arrest and Resuscitation in Rat Model	Cai, SQ, Li, Q, Fan, JJ, Zhong, H, Cao, LB & Duan, ML	2023	Neurochemical Research	10.1007/s11064-022-03824-5	y	y	n				n				n
The synthesis and anti-cancer efficacy of endoperoxide modified copper sulfide-ferritin nanocages as PDT and PTT agents	Kucukoflaz, M, Ulusoy, S, Korkmaz, B, Ozturk, SC, Akyol, M, Hayta, SB, Goze, OF, Esendagli, G & Sozmen, F	2023	Journal of Nanoparticle Research	10.1007/s11051-023-05719-0	n						n				n
The role of plasma in the yield stress of blood	Windberger, U, Sparer, A & Elsayad, K	2023	Clinical Hemorheology and Microcirculation	10.3233/CH-231701	y	y	y	n			n				n
The Regulatory Mechanism of Cold Plasma in Relation to Cell Activity and Its Application in Biomedical and Animal Husbandry Practices	Wu, YJ, Yu, SY, Zhang, XY, Wang, XZ & Zhang, JJ	2023	International Journal of Molecular Sciences	10.3390/ijms24087160	n						n				n
The potential therapeutic impact of a topical bacteriophage preparation in treating Pseudomonas aeruginosa-infected burn wounds in mice	Piranaghl, H, Golmohammadzadeh, S, Soheili, V, Noghabi, ZS, Memar, B, Jalali, SM, Taherzadeh, Z & Bazzaz, BSF	2023	Heliyon	10.1016/j.heliyon.2023.e18246	y	y	n				n				n
The Naked Neck Gene in the Domestic Chicken: A Genetic Strategy to Mitigate the Impact of Heat Stress in Poultry Production-A Review	Fernandes, E, Raymundo, A, Martins, LL, Lordelo, M & de Almeida, AM	2023	Animals	10.3390/ani13061007	y	n					n				n
The mobilization of boron and lithium in the hydrothermal system of the-3.48 Ga Dresser caldera: A stable isotope perspective	Caruso, S, Baumgartner, RJ, Van Kranendonk, MJ, Fiorentini, ML & Dosseto, A	2023	Chemical Geology	10.1016/j.chemgeo.2022.121232	n						n				n
The mechanism of dentine hypersensitivity: Stimuli-induced directional cation transport through dentinal tubules	Chen, N, Deng, JJ, Jiang, SJ, Kong, XY, Zhou, T, Zhao, K, Xiao, ZH, Zheng, HM, Chen, WP, Zhu, CC, Liu, XY, Wen, LP, Wei, Y, Deng, XL & Jiang, L	2023	Nano Research	10.1007/s12274-022-4830-4	n						n				n
The impacting mechanism of β-sanshool in Zanthoxylum bungeanum Maxim on the structure of myofibrillar protein in duck meat	Xu, B, He, WJ, Yi, Y, Wang, HX, Xu, W & Guo, DJ	2023	Lwt-Food Science and Technology	10.1016/j.lwt.2023.114838	n						n				n
The healing effect of topical tea tree oil on pressure ulcers in a rat model	Oran, NT, Alan, N, Akokay, P, Büyükçoban, S & Ergür, BU	2023	Journal of Wound Care		n						n				n
The Falkland Islands marine ecosystem: A review of the seasonal dynamics and trophic interactions across the food web	van der Grient, J, Morley, S, Arkhipkin, A, Bates, J, Baylis, A, Brewin, P, Harte, M, White, JW & Brickle, P	2023	Advances in Marine Biology	10.1016/bs.amb.2023.01.001	y	n					n				n
The expression of liver TNF-? gene, liver and small intestine histology of thermal stressed growing rabbits affected by allicin and lycopene	El-Gindy, YM, Abu Hafsa, SH & El-Deeb, NM	2023	Journal of Thermal Biology	10.1016/j.jtherbio.2023.103521	y	y	y	n			n				n
The effects of cream-based Triticum vulgare with and without therapeutic ultrasound on excisional wound healing in diabetic rats	Bedir, AG & Yanmaz, LE	2023	Cutaneous and Ocular Toxicology	10.1080/15569527.2023.2201833	n						n				n
The Effect of Local Anesthetics and Contrast Agents on Radiofrequency Ablation Lesion Size	Ortiz, N, Shahgholi, L, Kohan, L & Wahezi, SE	2023	Pain Medicine	10.1093/pm/pnac148	y	y	n				n				n
The early infection characterization of septic arthritis by Staphylococcus aureus after anterior cruciate ligament reconstruction in a novel rat model	Tong, K, Wei, J, Liu, ZL, Yang, XM & Hu, Y	2023	Journal of Orthopaedic Surgery and Research	10.1186/s13018-023-03969-1	n						n				n
The demography of the White-headed Petrel at Mayes Island, Kerguelen	Barbraud, C, Joubert, D & Delord, K	2023	Journal of Ornithology	10.1007/s10336-023-02079-3	y	y	y	n			n				n
The Decaying Near-Surface Boundary Layer of a Retreating Alpine Glacier	Shaw, TE, Buri, P, McCarthy, M, Miles, ES, Ayala, A & Pellicciotti, F	2023	Geophysical Research Letters	10.1029/2023GL103043	n						n				n
The Contribution of TRPA1 to Corneal Thermosensitivity and Blink Regulation in Young and Aged Mice	Frutos-Rincón, L, Luna, C, Aleixandre-Carrera, F, Velasco, E, Diaz-Tahoces, A, Meseguer, V, Gallar, J & Acosta, MC	2023	International Journal of Molecular Sciences	10.3390/ijms241612620	n						n				n
The Compatibility of C6F12O/CO2 gas mixture with sealing rubber materials and the effect of O2	Tian, SS, Deng, GY, Wang, YX, Liu, WH, Li, Z & Zhang, XX	2023	Materials Today Communications	10.1016/j.mtcomm.2023.106272	n						n				n
The cellular coding of temperature in the mammalian cortex	Vestergaard, M, Carta, M, Güney, G & Poulet, JFA	2023	Nature	10.1038/s41586-023-05705-5	y	y	n				n				n
The breeding ecology of the Agulhas Long-billed Lark: an endemic bird dependent on the remnant Renosterveld of the Western Cape Province, South Africa	Rose, S, Thomson, RL, Lee, ATK & Ryan, PG	2023	Journal of Ornithology	10.1007/s10336-023-02123-2	y	y	y	n			n				n
The application of adaptively evolved thermostable bacteriophage?YMFM0293 to control Salmonella spp. in poultry skin	Lee, JO, Kim, D & Kim, M	2023	Food Research International	10.1016/j.foodres.2023.112665	n						n				n
Terrestrial Tree Hugging in a Primarily Arboreal Lemur (Propithecus verreauxi): a Cool Way to Deal with Heat?	Chen-Kraus, C, Raharinoro, NA, Lawler, RR & Richard, AF	2023	International Journal of Primatology	10.1007/s10764-022-00328-5	y	y	y	n			n				n
Terpene-Based Sustainable Elastomer for Low-Temperature-Resistant Applications: Synthesis, Preparation, and Properties of Poly(isoprene-co-myrcene)	Zhao, SA, Ji, HJ, Yu, J, Wang, R, Zhang, LQ & Wang, RG	2023	Industrial & Engineering Chemistry Research	10.1021/acs.iecr.3c01376	n						n				n
Temporal non-independence of foraging dive and surface duration sequences in the European shag Gulosus aristotelis	Carlsen, AA, Lorentsen, SH, Mattisson, J & Wright, J	2023	Ethology	10.1111/eth.13362	y	y	y	n			n				n
Temperature-sensitive hydrogel dressing loaded with nicotinamide mononucleotide accelerating wound healing in diabetic mice	Liang, Y, Li, M, Tang, Y, Yang, JL, Wang, J, Zhu, YQ, Liang, HT, Lin, QR, Cheng, YP, Yang, XY & Zhu, HZ	2023	Biomedicine & Pharmacotherapy	10.1016/j.biopha.2023.115431	y	y	n				n				n
Temperature-independent telomere lengthening with age in the long-lived human fish (Proteus anguinus)	Voituron, Y, Guillaume, O, Dumet, A, Zahn, S & Criscuolo, F	2023	Proceedings of the Royal Society B-Biological Sciences	10.1098/rspb.2023.0503	y	y	n				n				n
Temperature niche composition change inside and outside protected areas under a climate warming	Hintsanen, L, Marjakangas, EL, Santangeli, A, Johnston, A & Lehikoinen, A	2023	Conservation Biology	10.1111/cobi.14134	y	y	n				n				n
Temperature increase significantly enhances nociceptive responses of C-fibers to ATP, high K+, and acidic pH in mice	Tkachenko, Y, Khmyz, V, Isaev, D, Maximyuk, O & Krishtal, O	2023	Frontiers in Cellular Neuroscience	10.3389/fncel.2023.1131643	n						n				n
Synthesis of solid NMC622 particles by spray drying, post-annealing and lithiation	Ihalainen, M, Kortelainen, M, Mesceriakovas, A, Karhunen, T, Mesceriakove, SM, Lindberg, D, Leskinen, JTT, Kankaanpää, T, Jokiniemi, J & Lähde, A	2023	Advanced Powder Technology	10.1016/j.apt.2023.104187	n						n				n
Synthesis of multivalent sialyllactose-conjugated PAMAM dendrimers: Binding to SARS-CoV-2 spike protein and influenza hemagglutinin	He, P, Xia, K, Song, YF, Tandon, R, Channappanavar, R, Zhang, FM & Linhardt, RJ	2023	International Journal of Biological MacRomolecules	10.1016/j.ijbiomac.2023.125714	n						n				n
Synthesis of Chitosan-Coated Co0.5Zn0.5Fe2O4 Nanoparticles for Contrast Enhancement in Magnetic Resonance Imaging	Worawong, A & Onreabroy, W	2023	Coatings	10.3390/coatings13020276	n						n				n
Sustained release of magnesium and zinc ions synergistically accelerates wound healing	Yang, F, Xue, YJ, Wang, FL, Guo, DN, He, YJ, Zhao, X, Yan, FY, Xu, YQ, Xia, DD & Liu, YS	2023	Bioactive Materials	10.1016/j.bioactmat.2023.02.019	n						n				n
Survival Strategies of Duckweeds, the World's Smallest Angiosperms	Ziegler, P, Appenroth, KJ & Sree, KS	2023	Plants-Basel	10.3390/plants12112215	n						n				n
Surface texture heterogeneity in maculated bird eggshells	Attard, MRG, Bowen, J & Portugal, SJ	2023	Journal of the Royal Society Interface	10.1098/rsif.2023.0293	n						n				n
Suppression of inflammatory responses in heat-stressed broiler chickens by bovine casein	Abdelqader, A, Abuajamieh, M, Abedal-Majed, M, Al-Qaisi, M & Al-Fataftah, AR	2023	Journal of Thermal Biology	10.1016/j.jtherbio.2023.103536	y	y	y	n			n				n
Support for the fasting endurance hypothesis of partial migration in a nearshore seabird	Wilkinson, BP & Jodice, PGR	2023	Ecosphere	10.1002/ecs2.4365	y	y	y	n			n				n
Summer distribution and habitat preference of beluga whale social groups in the Eastern Beaufort Sea	Mayette, A, Marcoux, M, Iacozza, J, Ferguson, M, Brower, A & Loseto, L	2023	Arctic Science	10.1139/AS-2022-0035	y	y	y	n			n				n
Study on Wear Properties of the Graphite-Sealing Surfaces in a Triple Eccentric Butterfly Valve Based on EDEM-Fluent Coupling	Li, SX, Zhang, BH, Yang, LX, Zhang, JZ, Wang, YX & Kang, WY	2023	MacHines	10.3390/machines11040463	n						n				n
Study on the Specific Expression of Infrared Radiation Temperature on the Body Surface of Acupoint in Rats with Chronic Myocardial Ischemic Injury	Xiong, J, Li, X, Fu, HJ, Luo, XY, Li, X, Ren, YR, Liu, XY, Zheng, QH, Qi, WC & Liang, FR	2023	Current Medical Imaging	10.2174/1573405619666230217120343	n						n				n
Study on an Animal Model of Seawater Immersion Injury Following Hemorrhagic Shock	Wang, LL, Tian, YM, Hu, S, Zhang, HP, Meng, XX, Zhang, HP, Zhong, YX, Du, MH & Ding, Y	2023	Journal of Surgical Research	10.1016/j.jss.2023.01.012	n						n				n
Study of the Photoprotector Activity of Melanin Gel in an Ultraviolet Erythema Model in Rats	Filatova, AV, Vypova, NL & Azimova, LB	2023	Pharmaceutical Chemistry Journal	10.1007/s11094-023-02917-x	y	y	n				n				n
Structure-guided peptide engineering of a positive allosteric modulator targeting the outer pore of TRPV1 for long-lasting analgesia	Zhang, H, Lin, JJ, Xie, YK, Song, XZ, Sun, JY, Zhang, BL, Qi, YK, Xu, ZZ & Yang, F	2023	Nature Communications	10.1038/s41467-022-34817-1	y	y	n				n				n
Structure design and sealing performance analysis of the sealing mechanism of the drilling tractor	Zhao, JG, Wang, J, Wang, GR, Liu, QY & Zhang, Y	2023	Lubrication Science	10.1002/ls.1666	n						n				n
Stressfulness of the design influences consistency of cognitive measures and their correlation with animal personality traits in wild mice (Mus musculus)	Delacoux, M & Guenther, A	2023	Animal Cognition	10.1007/s10071-023-01748-3	y	y	n	y	y	y	n				n
Stochastic inactivation evaluation of foodborne pathogens during ohmic heating of poultry meat	Turgut, SS & Feyissa, AH	2023	International Journal of Food Engineering	10.1515/ijfe-2023-0022	n						n				n
Stimuli-Responsive Hydrogel Adhesives for Wound Closure and Tissue Regeneration	Ren, H, Zhang, Z, Chen, XS & He, CL	2023	MacRomolecular Bioscience	10.1002/mabi.202300379	n						n				n
Stay here, but keep quiet: the effects of anthropogenic noise on Guiana dolphins (Sotalia guianensis) in southeastern Brazil	Maciel, I, Belderrain, T, Alves, MAS & Tardin, R	2023	Marine Biology	10.1007/s00227-023-04312-2	y	y	y	n			n				n
Statistical and fuzzy modeling for accurate prediction of feed intake and surface temperature of laying hens subjected to light challenges	Bahuti, M, Yanagi, T, de Lima, RR, Fassani, EJ, Ribeiro, BPVB, Campos, AT & Pedrozo, LH	2023	Computers and Electronics in Agriculture	10.1016/j.compag.2023.108050	n						n				n
Stable isotopes infer the diet and habitat of the enigmatic pygmy right whale (Caperea marginata) off southern Australia	Dedden, AV, Kemper, CM, Truong, G, McCurry, MR, van Ruth, PD & Rogers, TL	2023	Frontiers in Marine Science	10.3389/fmars.2023.1190623	y	y	y	n			n				n
Stability and safety key factors of the oncolytic protoparvovirus H-1 from manufacturing to human application	Frehtman, V, Wohlfarth, D, Müller, M, Krebs, O & Leuchs, B	2023	Applied Microbiology and Biotechnology	10.1007/s00253-023-12521-4	n						n				n
So overt it's covert: Wildlife coloration in the city	Kreling, SES	2023	Bioscience	10.1093/biosci/biad021	y	n					n				n
Skin Vascular Resistance Decreases during 5-HT-Induced Hypotension in the Rat	Butler, B, Garver, H, Watts, SW & Fink, GD	2023	Biomedicines	10.3390/biomedicines11020547	y	y	n				n				n
Skin Barrier Fine Tuning through Low-Temperature Lipid Chain Transition	Jancalkova, P, Kopecna, M, Kurka, M, Kovacik, A, Opalka, L, Sagrafena, I & Vavrova, K	2023	Journal of Investigative Dermatology	10.1016/j.jid.2023.06.193	n						n				n
Simultaneous Administration of Hyperbaric Oxygen Therapy and Antioxidant Supplementation with Filipendula ulmaria Extract in the Treatment of Thermal Skin Injuries Alters Nociceptive Signalling and Wound Healing	Krstic, M, Jovicic, N, Selakovic, D, Krstic, B, Arsenijevic, N, Vasiljevic, M, Milanovic, P, Milanovic, J, Milovanovic, D, Simic, M, Stankovic, JSK & Rosic, G	2023	Medicina-Lithuania	10.3390/medicina59091676	n						n				n
Simulation of Soil Temperature under Plateau Zokor's (Eospalax baileyi) Disturbance in the Qinghai Lake Watershed, Northeast Qinghai-Tibet Plateau	Xie, T & Ma, YJ	2023	Animals	10.3390/ani13172703	y	y	n				n				n
Simulated infection alters the behavior of pair bonded songbirds and their healthy neighbors	Love, AC, Anthony, AC, Nash, A, Campos-Melara, A, Kodali, J & DuRant, SE	2023	Behavioral Ecology	10.1093/beheco/arac120	y	y	y	n			n				n
Silver Nanoparticle-Modified 2D MOF Nanosheets for Photothermally Enhanced Silver Ion Release Antibacterial Treatment	Zhao, XS, Qiu, HY, Shao, Y, Wang, PJ, Yu, SL, Li, H, Zhou, YB, Zhou, Z, Ma, LF & Tan, CL	2023	Acta Physico-Chimica Sinica	10.3866/PKU.WHXB202211043	n						n				n
Shell Engineering on Thermal Sensitivity of Lifetime-Based NIR Nanothermometers for Accurate Temperature Measurement in Murine Internal Liver Organ	Wu, LJ, Jia, MC, Li, D & Chen, GY	2023	Nano Letters	10.1021/acs.nanolett.3c00190	n						n				n
Shed female caribou antlers extend records of calving activity on the Arctic National Wildlife Refuge by millennia	Miller, JH, Wald, EJ & Druckenmiller, P	2023	Frontiers in Ecology and Evolution	10.3389/fevo.2022.1059456	y	y	y	n			n				n
Shear mechanical properties and surface damage characteristics of granite fractures treated by real-time high temperature	Li, YY, Dang, JM, Zhang, SC, Shen, BT, Zheng, D, Zhang, HZ & Hou, JQ	2023	Journal of Central South University	10.1007/s11771-023-5357-x	n						n				n
Sex-specific selective effect of winter weather on morphological traits in a small passerine bird	Wang, Y, Hu, Q, Xu, JL & Li, JQ	2023	Avian Research	10.1016/j.avrs.2023.100093	y	y	y	n			n				n
Sex differences in thermoregulation in mammals: Implications for energy homeostasis	Fernández-Peña, C, Reimúndez, A, Viana, F, Arce, VM & Señarís, R	2023	Frontiers in Endocrinology	10.3389/fendo.2023.1093376	y	n					n				n
Selenomethionine alleviates environmental heat stress induced hepatic lipid accumulation and glycogen infiltration of broilers via maintaining mitochondrial and endoplasmic reticulum homeostasis	Jing, JZ, Zeng, HJ, Shao, QJ, Tang, JY, Wang, LQ, Jia, G, Liu, GM, Chen, XL, Tian, G, Cai, JY, Kang, B, Che, LQ & Zhao, H	2023	Redox Biology	10.1016/j.redox.2023.102912	y	y	y	n			n				n
Seasonal Gene Expression Profile Responsible for Hair Follicle Development in Angora Goats	Kul, BÇ, Bilgen, N, Biskin, M, Akkurt, MY, Çildir, ÖS, Özmen, Ö & Kul, O	2023	Kafkas Universitesi Veteriner Fakultesi Dergisi	10.9775/kvfd.2023.29327	y	y	y	n			n				n
Seasonal changes in plumage density, plumage mass, and feather morphology in the world's northernmost land bird, the Svalbard Rock Ptarmigan (Lagopus muta hyperborea)	Nord, A, Holje, V, Judik, B, Folkow, LP & Pap, PL	2023	Polar Biology	10.1007/s00300-023-03118-8	y	y	y	n			n				n
Sealability Analyses of Premium Connections Characterized by a Surface Fractal Function	Yu, Y, Qu, Z, Cao, YP, Dou, YH & Li, JC	2023	Applied Sciences-Basel	10.3390/app13116467	y	y	n				n				n
Screening potential anaphylactoid components in vinpocetine injection using a high expression Mas-related G-protein-coupled receptor X2 cell membrane chromatography	Lu, JY, Jia, X, Wang, CH & He, HZ	2023	Journal of Applied Toxicology	10.1002/jat.4402	y	y	n				n				n
Scraping Therapy Improved Muscle Regeneration through Regulating GLUT4/Glycolytic and AMPK/mTOR/4EBP1 Pathways in Rats with Lumbar Multifidus Injury	Zou, B, Du, J, Xuan, QW, Wang, YJ, Wang, ZX, Zhang, W, Wang, LH & Gu, W	2023	Pain Research & Management	10.1155/2023/8870256	y	y	n				n				n
Satellite and High-Spatio-Temporal Resolution Data Collected by Southern Elephant Seals Allow an Unprecedented 3D View of the Argentine Continental Shelf	Martinez, MM, Ruiz-Etcheverry, LA, Saraceno, M, Gros-Martial, A, Campagna, J, Picard, B & Guinet, C	2023	Remote Sensing	10.3390/rs15235604	y	y	y	n			n				n
Sampling and Characterization of Bioaerosols in Poultry Houses	Smith, BL & King, MD	2023	Microorganisms	10.3390/microorganisms11082068	n						n				n
Rodents Inhabiting the Southeastern Mu Us Desert May Not Have Experienced Prolonged Heat Stress in Summer 2022	Guo, YY, Wang, SS, Wang, XY, Liu, W & Xu, DL	2023	Animals	10.3390/ani13132114	y	y	y	n			n				n
RNA-seq Analysis Reveals Potential Synergic Effects of Acetate and Cold Exposure on Interscapular Brown Adipose Tissue in Mice	Ou, HT, Chen, QY, Lin, ZJ, Yang, Y, Wang, PX, Sriboonvorakul, N & Lin, SL	2023	Biology-Basel	10.3390/biology12101285	y	y	n				n				n
Reverse vaccinology-based identification of a novel surface lipoprotein that is an effective vaccine antigen against bovine infections caused by Pasteurella multocida	Islam, EA, Fegan, JE, Tefera, TA, Curran, DM, Waeckerlin, RC, Ng, D, Ahn, SK, Lai, CHR, Nguyen, QH, Shah, MG, Tesfaw, L, Adamu, K, Medhin, WW, Legesse, A, Deresse, G, Getachew, B, Rawlyk, N, Evans, B, Potter, A, Schryvers, AB, Gray-Owen, SD & Moraes, TF	2023	Plos Pathogens	10.1371/journal.ppat.1011249	y	y	n				n				n
Resveratrol loaded native silk fiber-sericin hydrogel double interpenetrating bioactive wound dressing facilitates full-thickness skin wound healing	Li, YW, Wang, SS, Li, YR, Zhang, GZ, Wu, TF, Wei, YK, Cao, XY, Yan, H, Liang, PS, Yan, ZH, Guo, YA & Zhang, YS	2023	Biomedical Materials	10.1088/1748-605X/acd318	n						n				n
Restraint stress during neonatal hypoxia-ischemia alters brain injury following normothermia and hypothermia	Gundersen, JK, Sabir, H, Wood, TR, Osredkar, D, Falck, M, Loeberg, EM, Walloe, L, Menassa, DA & Thoresen, M	2023	Physiological Reports	10.14814/phy2.15562	y	n					n				n
Resiliency of fast-growing and slow-growing genotypes of broiler chickens submitted to different environmental temperatures: growth performance and meat quality	Huerta, A, Pascual, A, Bordignon, F, Trocino, A, Xiccato, G, Mancinelli, AC, Mugnai, C, Pirrone, F & Birolo, M	2023	Poultry Science	10.1016/j.psj.2023.103158	y	y	y	n			n				n
Research Progress of Elastomer Materials and Application of Elastomers in Drilling Fluid	Yang, LL, Ou, ZT & Jiang, GC	2023	Polymers	10.3390/polym15040918	n						n				n
Research into Heat Stress Behavior Recognition and Evaluation Index for Yellow-Feathered Broilers, Based on Improved Cascade Region-Based Convolutional Neural Network	Bai, YA, Zhang, J, Chen, Y, Yao, HY, Xin, CR, Wang, SY, Yu, JQ, Chen, CR, Xiao, MH & Zou, XG	2023	Agriculture-Basel	10.3390/agriculture13061114	n						n				n
Reproductive behavior of the Ram in a Obispo ovine flock from the Guerrero State mountain, Mexico	Martinez-Rojero, RD & Ulloa-Arvizu, R	2023	Revista Cientifica-Facultad De Ciencias Veterinarias	10.52973/rcfcv-e33197	y	y	y	n			n				n
Relationship between fractal characteristics of pore-structure and thermal properties of FA-based AAM under different curing conditions	Zhang, DW, Sun, XM, Wang, YR & Li, H	2023	Journal of Materials Research and Technology-Jmr&t	10.1016/j.jmrt.2023.07.245	n						n				n
Reduction in Cold Stress in an Innovative Metabolic Cage Housing System Increases Animal Welfare in Laboratory Mice	Wittek, L, Touma, C, Nitezki, T, Laeger, T, Krämer, S & Raila, J	2023	Animals	10.3390/ani13182866	y	y	n	y	y	y	n				n
Redox-metabolic reprogramming of skin in mice lacking functional Nrf2 under basal conditions and cold acclimation	Zakic, T, Stojanovic, S, Jankovic, A, Korac, A, Pekovic-Vaughan, V & Korac, B	2023	Biofactors	10.1002/biof.1931	n						n				n
Ramifications of Heat Stress on Rabbit Production and Role of Nutraceuticals in Alleviating Its Negative Impacts: An Updated Review	Ebeid, TA, Aljabeili, HS, Al-Homidan, IH, Volek, Z & Barakat, H	2023	Antioxidants	10.3390/antiox12071407	n						n				n
Quantifying the effects of pre-roasting on structural and functional properties of yellow pea proteins	Lao, YY, Ye, QY, Wang, Y, Vongsvivut, J & Selomulya, C	2023	Food Research International	10.1016/j.foodres.2023.113180	n						n				n
Quantifying inter-annual variability on the space-use of parental Northern Gannets (Morus bassanus) in pursuit of different prey types	d'Entremont, KJN, Pratte, I, Gjerdrum, C, Wong, SNP & Montevecchi, WA	2023	Plos One	10.1371/journal.pone.0288650	y	y	y	n			n				n
Quality preservation and decay reduction of minimally processed seedless barberry fruit via postharvest ultrasonic treatment	Saebi, MR, Moradinezhad, F & Ansarifar, E	2023	Food Science & Nutrition	10.1002/fsn3.3698	n						n				n
Putting the energetic-savings hypothesis underground: fossoriality does not affect metabolic rates in amphibians	Giacometti, D & Tattersall, GJ	2023	Evolutionary Ecology	10.1007/s10682-023-10253-5	y	y	n				n				n
Protein adsorption and separation with monomodal and multimodal anion exchange chromatography resins. Part II. Mechanisms of protein aggregation on the chromatographic surface	Roberts, JA & Carta, G	2023	Journal of Chemical Technology and Biotechnology	10.1002/jctb.7247	n						n				n
Protective effects of Scutellariae Radix Carbonisata-derived carbon dots on blood-heat and hemorrhage rats	Zhang, ML, Cheng, JJ, Luo, J, Li, CX, Hou, TT, Zhao, Y, Wang, YX, Qu, HH & Kong, H	2023	Frontiers in Pharmacology	10.3389/fphar.2023.1118550	y	y	n				n				n
Protective Effect of Locally Prepared Hemostatic Dressing on Hemorrhagic Groin Injury: Commensurate Power to Stop Bleeding but Greater Security	Qu, YL, Lu, JB, Shentu, JZ, Yang, XC & Guo, ZX	2023	Pakistan Veterinary Journal	10.29261/pakvetj/2023.056	y	y	n				n				n
Pronounced daily heterothermy in the White-throated Treecreeper Cormobates leucophaea	Aharon-Rotman, Y, McEvoy, JF, Beckmann, C & Geiser, F	2023	Journal of Ornithology	10.1007/s10336-023-02092-6	y	y	y	n			n				n
Promotional Effect and Molecular Mechanism of Synthesized Zinc Oxide Nanocrystal on Zirconia Abutment Surface for Soft Tissue Sealing	Hu, J, Atsuta, I, Luo, Y, Wang, X & Jiang, Q	2023	Journal of Dental Research	10.1177/00220345221150161	n						n				n
Proficiencies of different fuzzy inference systems in predicting the production performance of broiler chickens	Amaral, BC, Bahuti, M, Yanagi, T, Abreu, LHP, de Lima, RR, Campos, AT & Fassani, EJ	2023	Computers and Electronics in Agriculture	10.1016/j.compag.2023.107860	n						n				n
Probiotic characteristics and whole-genome sequence analysis of Pediococcus acidilactici isolated from the feces of adult beagles	Zhao, MD, Liu, KY, Zhang, YY, Li, YY, Zhou, N & Li, GY	2023	Frontiers in Microbiology	10.3389/fmicb.2023.1179953	y	y	n				n				n
Principle and application of air-layer integrated radiant cooling unit under hot and humid climates	Zhang, N, Wan, H, Liang, YY, Wu, HJ, Xu, XH, Suen, SM & Huang, GS	2023	Cell Reports Physical Science	10.1016/j.xcrp.2023.101268	n						n				n
Preshaped 4D Photocurable Ultratough Organogel Microcoils for Personalized Endovascular Embolization	Wang, S, Qiu, M, Liu, JC, Yin, T, Wu, C, Huang, CY, Han, JG, Cheng, S, Peng, QB, Li, Y, Tie, CJ, Wu, XY, Du, SW & Xu, TT	2023	Advanced Materials	10.1002/adma.202308130	n						n				n
Preparation, with graphene, of novel biomimetic self-healing microcapsules with high thermal stability and conductivity	Wang, YY & Tan, YQ	2023	Frontiers of Structural and Civil Engineering	10.1007/s11709-023-0027-5	n						n				n
Preparation and pharmacokinetics study of albumin-coated crystalline progesterone long-acting microcapsules for injection	Sun, SQ, Zhao, MH, Zhang, Y, Yin, T, Wang, YJ, Gou, JX, Tang, X & He, HB	2023	Journal of Drug Delivery Science and Technology	10.1016/j.jddst.2023.104905	n						n				n
Preparation and Performance Evolution of Plasma Sprayed Abradable CuAl/PHB-NiAl Layered Seal Coatings	Zhang, ST, Sun, W, Liu, T, Yang, JH, Liu, JM, Wu, C & Ouyang, PX	2023	Materials	10.3390/ma16010227	n						n				n
Preclinical safety assessment of the suction-assisted intradermal injection of the SARS-CoV-2 DNA vaccine candidate pGO-1002 in white rabbit	Oh, S, Jang, MS, Jung, KJ, Han, JS, Lee, H, Gil, A, Jeon, B, Roberts, CC, Maslow, JN, Kim, YB & Han, KH	2023	Archives of Toxicology	10.1007/s00204-023-03446-y	y	y	y	n			n				n
Pre-Clinical Evaluation of Efficacy and Safety of Human Limbus-Derived Stromal/Mesenchymal Stem Cells with and without Alginate Encapsulation for Future Clinical Applications	Damala, M, Sahoo, A, Pakalapati, N, Singh, V & Basu, S	2023	Cells	10.3390/cells12060876	n						n				n
Potential risk zones and climatic factors influencing the occurrence and persistence of avian influenza viruses in the environment of live bird markets in Bangladesh	Islam, A, Amin, E, Munro, S, Hossain, ME, Islam, S, Hassan, MM, Al Mamun, A, Samad, MA, Shirin, T, Rahman, MZ & Epstein, JH	2023	One Health	10.1016/j.onehlt.2023.100644	y	y	n				n				n
Potential for redistribution of post-moult habitat for Eudyptes penguins in the Southern Ocean under future climate conditions	Green, CP, Green, DB, Ratcliffe, N, Thompson, D, Lea, MA, Baylis, AMM, Bond, AL, Bost, CA, Crofts, S, Cuthbert, RJ, González-Solís, J, Morrison, KW, Poisbleau, M, Pütz, K, Rey, AR, Ryan, PG, Sagar, PM, Steinfurth, A, Thiebot, JB, Tierney, M, Whitehead, TO, Wotherspoon, S & Hindell, MA	2023	Global Change Biology	10.1111/gcb.16500	y	y	y	n			n				n
Post-earthquake highway reconstruction: Impacts and mitigation opportunities for New Zealand pinniped population	Hall, AA, Chilvers, BL, Weir, JS, Vidulich, A & Godfrey, AJR	2023	Ocean & Coastal Management	10.1016/j.ocecoaman.2023.106851	n						n				n
Polyoxazoline-Conjugated l-Asparaginase: An Antibody-Production-Free Therapeutic Agent for Acute Lymphoblastic Leukemia	Yamada, T, Ishimaru, M, Shoji, T, Tomiyasu, H, Tochinai, R, Taguchi, K & Komatsu, T	2023	Acs Applied Bio Materials	10.1021/acsabm.3c00888	n						n				n
Polymeric epitope-based vaccine induces protective immunity against group A Streptococcus	Chen, SX, Ozberk, V, Sam, G, Gonzaga, ZJC, Calcutt, A, Pandey, M, Good, MF & Rehm, BHA	2023	Npj Vaccines	10.1038/s41541-023-00695-x	n						n				n
Polycystic ovary syndrome and adipose tissue	Lemaitre, M, Christin-Maitre, S & Kerlan, V	2023	Annales D Endocrinologie	10.1016/j.ando.2022.11.004	y	n					n				n
Plume Model for Buoyancy-Induced Flow and Heat Transfer in Closed Rotating Cavities	Tang, H & Owen, JM	2023	Journal of Turbomachinery-Transactions of the Asme	10.1115/1.4055449	n						n				n
Plumage Balances Camouflage and Thermoregulation in Horned Larks (Eremophila alpestris)	Mason, NA, Riddell, EA, Romero, FG, Cicero, C & Bowie, RCK	2023	American Naturalist	10.1086/722560	y	y	y	n			n				n
Platelets from 13-lined ground squirrels are resistant to cold storage lesions	Splinter, N, Mancosky, A, Laffin, C, Clement, M, Nisius, M, Arbs, B, BonoAnno, E, Bartig, E & Cooper, S	2023	Journal of Comparative Physiology B-Biochemical Systems and Environmental Physiology	10.1007/s00360-022-01469-y	y	y	n				n				n
PLATELET SUPPRESSION BY TIROFIBAN AMELIORATES PULMONARY COAGULATION AND FIBRINOLYSIS ABNORMALITIES IN THE LUNGS OF MOUSE ANTIBODY-MEDIATED TRANSFUSION-RELATED ACUTE LUNG INJURY	Yuan, X, Jiang, P, Qiao, CC, Su, N, Sun, P, Lin, FZ & Li, CQ	2023	Shock	10.1097/SHK.0000000000002080	n						n				n
Plasma-activated high-strength non-isothermal anodic bonding for efficient fabrication of the micro atomic vapor cells	Yu, MZ, Chen, Y, Wang, YB, Ma, YT, Luo, GX, Lu, S, Zhao, LB, Yang, P, Lin, QJ & Jiang, ZD	2023	Journal of Materials Research and Technology-Jmr&t	10.1016/j.jmrt.2023.10.029	n						n				n
Photothermal therapy of papillary thyroid cancer tumor xenografts with targeted thyroid stimulating hormone receptor antibody functionalized multiwalled carbon nanotubes	Lee, SS, Oudjedi, F, Kirk, AG, Paliouras, M & Trifiro, MA	2023	Cancer Nanotechnology	10.1186/s12645-023-00184-9	n						n				n
Photothermal effects on urethral tissue for treatment of stress urinary incontinence	Shin, H, Lee, Y, Lim, S & Kang, HW	2023	Advanced Photonics in Urology 2023	10.1117/12.2648136	n						n				n
Persistence of low pathogenic avian influenza virus in artificial streams mimicking natural conditions of waterfowl habitats in the Mediterranean climate	Perlas, A, Bertran, K, Abad, FX, Borrego, CM, Nofrarías, M, Valle, R, Pailler-García, L, Ramis, A, Cortey, M, Acuña, V & Majó, N	2023	Science of the Total Environment	10.1016/j.scitotenv.2022.160902	y	y	n				n				n
Peripheral vs. core body temperature as hypocretin/orexin neurons degenerate: Exercise mitigates increased heat loss	Sun, Y, Tisdale, RK, Yamashita, A & Kilduff, TS	2023	Peptides	10.1016/j.peptides.2023.171002	n						n				n
Pectin extracted from Premna Microphylla Turcz for preparation of a sandwich multi-property sensor film involved with deep eutectic solvent	Su, YD, Chen, Y, Qin, YT, Qin, RX, Ahmad, A & Yao, S	2023	International Journal of Biological MacRomolecules	10.1016/j.ijbiomac.2023.127171	n						n				n
Patterns of occurrence of the sub-Antarctic fur seal Arctocephalus tropicalis (Gray 1872) in Southern Brazil: climatic and environmental associations	de Oliveira, C, Guimaraes, M, Schroeder, L, Zagonel-Oliveira, M, da Silva, GAM, Borges-Martins, M, Danilewicz, D, Prado, JHF, Schossler, V, Botta, S, Secchi, ER, Aquino, FE, Estima, SC, Bester, MN & de Oliveira, LR	2023	Polar Biology	10.1007/s00300-023-03206-9	y	y	y	n			n				n
Pasture dragging fails to reliably suppress the emergence of horn flies (Haematobia irritans) and face flies (Musca autumnalis) from dung pats in a Mid-Atlantic North American climate	Smith, JD & Steiman, MW	2023	Medical and Veterinary Entomology	10.1111/mve.12605	n						n				n
Parameter variation effects on millimeter wave dosimetry based on precise skin thickness in real rats	Li, K, Hikage, T, Masuda, H, Ijima, E, Nagai, A & Taguchi, K	2023	Scientific Reports	10.1038/s41598-023-44572-y	y	y	n				n				n
Outcomes of integrated surgical wound treatment mode based on tibial transverse transport for diabetic foot wound	Chang, SS, Zhang, F, Chen, W, Zhou, J, Nie, KY, Deng, CL & Wei, ZR	2023	Frontiers in Surgery	10.3389/fsurg.2022.1051366	n						n				n
Orofacial anti-hypernociceptive effect of citral in acute and persistent inflammatory models in rats	Santos, BM, Santos, WS, Solon, IG, Garcia, FS, Emilio-Silva, MT, Jesus, AA, Hiruma-Lima, CA, Nascimento, GC, Cárnio, EC & Branco, LGS	2023	Archives of Oral Biology	10.1016/j.archoralbio.2023.105734	n						n				n
Optimum Reaction Conditions for the Synthesis of Selenized Ornithogalum caudatum Ait. (Liliaceae) Polysaccharides and Measurement of Their Antioxidant Activity In Vivo	Sun, RS, Qu, ZY, Ji, CF, Yang, XL, Zhang, YQ & Zou, X	2023	Molecules	10.3390/molecules28155929	n						n				n
Optimization, characterization of Astragalus polysaccharides, and evaluation of anti-inflammation effect in primary cultured astrocytes via HMGB1/RAGE/NF-?B/NLRP3 signal pathway	Li, WT, Shao, CY, Huang, P, Yang, JH, Wan, HT & He, Y	2023	Industrial Crops and Products	10.1016/j.indcrop.2023.116594	n						n				n
Optimization of the culture of Chlorella sorokiniana PA.91 by RSM: effect of temperature, light intensity, and MgAC-NPs	Bisheh, MP & Rad, HA	2023	Environmental Science and Pollution Research	10.1007/s11356-023-25779-y	y	y	n				n				n
Optimization of extrusion cooking process parameters to develop teff (Eragrostis (Zucc) Trotter)-based products: Physical properties, functional properties, and sensory quality	Ali, MK, Abera, S & Tolesa, GN	2023	Cogent Food & Agriculture	10.1080/23311932.2023.2279705	n						n				n
Optimization of drying specification and protein losses of poultry litter during drying process using response surface methodology	Khodadadi, M, Masoumi, A, Sadeghi, M & Moheb, A	2023	Thermal Science and Engineering Progress	10.1016/j.tsep.2023.101958	n						n				n
Optimization of cooling water jacket structure of high-speed electric spindle based on response surface method	Li, ZL, Zhu, WM, Wang, BD, Wang, QH, Du, JM & Sun, BC	2023	Case Studies in Thermal Engineering	10.1016/j.csite.2023.103158	n						n				n
Optimization of a quantitative protocol for the intermediate metabolites of the glycolysis pathway in human serum using gas chromatography-mass spectrometry	Tang, YS, Zhang, MJ, Zhao, JH & Liu, LY	2023	New Journal of Chemistry	10.1039/d2nj06053a	n						n				n
Optimisation of ultrasonic-assisted hot-water extraction conditions of soluble dietary fibre from Lentinula edodes and analysis of its hypolipidaemic and anti-inflammatory properties in STZ-induced diabetic mice	Ni, ZZ, Li, JT, Qian, XY, Yong, YD, Lv, WD, Wang, YN, Zhang, SM, Sun, HK, Peng, G, Shao, Y & Chen, AH	2023	Acta Alimentaria	10.1556/066.2023.00128	y	y	y	n			n				n
Optimisation of solid-state fermentation process of sunflower meal based on response-surface methodology	Ao, HL, Wang, JH, Liu, LH, Liu, Y, Liao, XG & Chen, YB	2023	Animal Production Science	10.1071/AN22276	y	y	n				n				n
On the Frequency Dependence of the PDIV in Twisted Pair Magnet Wire Analogy in Dry Air	Sefl, O, Färber, R & Franck, CM	2023	Ieee Transactions on Dielectrics and Electrical Insulation	10.1109/TDEI.2023.3272300	n						n				n
Omega-3 enriched chick diet reduces the foraging areas of breeders in two closely related shearwaters from contrasting marine environments	Santos, SH, Martins, BS, Ramos, JA, Pereira, JM, Almeida, N, Gonçalves, AMM, Matos, DM, Norte, AC, Rodrigues, IF, dos Santos, I, Araújo, PM & Paiva, VH	2023	Journal of Experimental Biology	10.1242/jeb.244690	y	y	y	n			n				n
Occurrence, distribution, and potential ecological risks of antibiotics in a seasonal freeze-thaw basin	Li, TZ, Ouyang, W, Lin, CY, Wang, JM, Cui, XT, Li, Y, Guo, ZW, Zhu, WH & He, MC	2023	Journal of Hazardous Materials	10.1016/j.jhazmat.2023.132301	n						n				n
Occurrence and patterns of fin whale songs reveal alternative migration strategies in Svalbard Islands, Norway	Papale, E, Pelagatti, M, Pedrazzi, G & Buscaino, G	2023	Scientific Reports	10.1038/s41598-023-31665-x	y	y	y	n			n				n
Numerical Simulation of the Integral Thermal Deformation Behavior of a Radiant Syngas Cooler for an Entrained-Flow Gasifier	Zhang, GY, Xu, JL, Gong, Y, Guo, QH & Yu, GS	2023	Industrial & Engineering Chemistry Research	10.1021/acs.iecr.3c02958	n						n				n
Numerical Prediction of the Influence of Rub-Induced Thermal Stress on the Abradability of CuAl-Polyester Sealing Coating	Sun, W, Zhang, ST, Liu, JM, Ouyang, PX, Liu, T, Wu, C & Yang, JH	2023	Journal of Thermal Spray Technology	10.1007/s11666-022-01523-9	n						n				n
Novel flexible phase change materials with high emissivity, low thermal conductivity and mechanically robust for thermal management in outdoor environment	Kong, XF, Fu, Y & Yuan, JJ	2023	Applied Energy	10.1016/j.apenergy.2023.121556	n						n				n
Non-invasive assessment of positive affective state using infra-red thermography in rats	Wongsaengchan, C, Mccafferty, DJ, Lennox, K, Nager, RG & Mckeegan, DE	2023	Animal Welfare	10.1017/awf.2023.87	y	y	n				n				n
Non-contact sensing technology enables precision livestock farming in smart farms	Yin, MS, Ma, RQ, Luo, HL, Li, J, Zhao, QA & Zhang, MJ	2023	Computers and Electronics in Agriculture	10.1016/j.compag.2023.108171	n						n				n
NIR triggered photocatalytic and photothermal bifunctional MOF nanozyme using for improving osteoarthritis microenvironment by repairing injured chondrocytes of mitochondria	Xu, SB, Lin, YY, Zhao, XJ, Liang, ZP, Hu, YA, Chen, ZH, Ren, XL & Mei, XF	2023	Chemical Engineering Journal	10.1016/j.cej.2023.143826	n						n				n
Nerve growth factor mediates activation of transient receptor potential vanilloid 1 in neurogenic pruritus of psoriasis	Shang, L, Zhao, SQ, Shi, HJ, Xing, XZ, Zhang, JY & He, YL	2023	International Immunopharmacology	10.1016/j.intimp.2023.110063	y	n					n				n
Nanocell COVID-19 vaccine triggers a novel immune response pathway producing high-affinity antibodies which neutralize all variants of concern	Gao, SY, Amaro-Mugridge, NB, Madrid-Weiss, J, Petkovic, N, Vanegas, N, Visvanathan, K, Williams, BRG, MacDiarmid, JA & Brahmbhatt, H	2023	Frontiers in Immunology	10.3389/fimmu.2022.1038562	y	y	n				n				n
Naked neck gene and intermittent thermal manipulations during embryogenesis improve posthatch performance and thermotolerance in slow-growing chickens under tropical climates	Meteyake, HT, Collin, A, Bilalissi, A, Dassidi, N, Assion, MEP & Tona, K	2023	Poultry Science	10.1016/j.psj.2023.102912	y	y	y	n			n				n
Mortality in an off-shore predator critical habitat during the Northeast Pacific marine heatwave	Gálvez, C, Raverty, S, Galván-Magaña, F, Field, CL & Elorriaga-Verplancken, FR	2023	Frontiers in Marine Science	10.3389/fmars.2023.1202533	y	y	y	n			n				n
Morphological and physiological traits of the respiratory system in Iguana iguana and other non-avian reptiles	da Cruz, AL, Vilela, B & Klein, W	2023	Zoology	10.1016/j.zool.2023.126079	y	y	n				n				n
Morphological and osteological characterization of indigenous domestic chickens (Gallus gallus domesticus): validation of Rensch's, Bergmann's and Allen's rules	Gebru, G, Belay, G, Dessie, T, Kelkay, MZ, Dagnhegn, MB & Hanotte, O	2023	Frontiers in Ecology and Evolution	10.3389/fevo.2023.1032082	y	y	y	n			n				n
Molecular, Physiological and Hematological Responses of Crossbred Dairy Cattle in a Tropical Savanna Climate	Velayudhan, SM, Bruegemann, K, Alam, S, Yin, T, Devaraj, C, Sejian, V, Schlecht, E & König, S	2023	Biology-Basel	10.3390/biology12010026	y	y	y	n			n				n
Model test and numerical simulation of foundation pit constructions using the combined artificial ground freezing method	Zhang, S, Yue, ZR, Lu, XZ, Zhang, QW, Sun, TC & Qi, YS	2023	Cold Regions Science and Technology	10.1016/j.coldregions.2022.103700	n						n				n
Minimal upstream open reading frame of Per2 mediates phase fitness of the circadian clock to day/night physiological body temperature rhythm	Miyake, T, Inoue, Y, Shao, XY, Seta, T, Aoki, Y, Pham, KTN, Shichino, Y, Sasaki, J, Sasaki, T, Ikawa, M, Yamaguchi, Y, Okamura, H, Iwasaki, S & Doi, M	2023	Cell Reports	10.1016/j.celrep.2023.112157	y	y	n				n				n
Microstructure and Friction and Wear Properties of Laser Deposition Repair GH4169/GH738 Alloy with Aging Heat Treatment	Bian, HY, Liu, ZM, Liu, WJ, Huo, QS, Xu, XW & Xing, F	2023	Chinese Journal of Lasers-Zhongguo Jiguang	10.3788/CJL221458	n						n				n
Membrane compression by synaptic vesicle exocytosis triggers ultrafast endocytosis	Ogunmowo, TH, Jing, HY, Raychaudhuri, S, Kusick, GF, Imoto, Y, Li, S, Itoh, K, Ma, Y, Jafri, H, Dalva, MB, Chapman, ER, Ha, T, Watanabe, S & Liu, J	2023	Nature Communications	10.1038/s41467-023-38595-2	y	y	n				n				n
Mediobasal hypothalamic neurons contribute to the control of brown adipose tissue sympathetic nerve activity and cutaneous vasoconstriction	Mota, CMD & Madden, CJ	2023	Journal of Thermal Biology	10.1016/j.jtherbio.2023.103551	y	y	n	y	y	y	n				n
Mechanistic models project bird invasions with accuracy	Strubbe, D, Jiménez, L, Barbosa, AM, Davis, AJS, Lens, L & Rahbek, C	2023	Nature Communications	10.1038/s41467-023-38329-4	y	y	y	n			n				n
Mechanism of ShuiJingDan in Treating Acute Gouty Arthritis Flares Based on Network Pharmacology and Molecular Docking	Liu, QS, Li, LY, Zheng, D, Jin, SL, Guan, XT, Fu, ZT, Xiong, ZG & Ding, HL	2023	Drug Design Development and Therapy	10.2147/DDDT.S436360	y	y	n				n				n
Measurement and prediction of thermal performance of automotive transmission radial lip seals	Nomikos, P, Rahmani, R, Morris, N & Rahnejat, H	2023	Proceedings of the Institution of Mechanical Engineers Part D-Journal of Automobile Engineering	10.1177/09544070231213903	n						n				n
Measurement and Prediction of Sawing Characteristics Using Dental Reciprocating Saws: A Pilot Study on Fresh Bovine Scapula	Yu, DD, Zou, F, Zhang, WR, An, QL & Nie, P	2023	Lubricants	10.3390/lubricants11100441	n						n				n
Maximum limit of sensible heat dissipation in Japanese quail	de Oliveira, EM, Nascimento, ST, Mos, JVD, Roza, LD & dos Santos, TC	2023	International Journal of Biometeorology	10.1007/s00484-023-02432-4	n						n				n
Mathematical analysis of MHD hybrid nanofluid flow with variable viscosity and slip conditions over a stretching surface	Rafique, K, Mahmood, Z & Khan, U	2023	Materials Today Communications	10.1016/j.mtcomm.2023.106692	n						n				n
Marker-assisted selection for improving body weight in local chickens in Egypt	Helal, MM & El-Gendy, EA	2023	Journal of Agricultural Science	10.1017/S0021859623000060	n						n				n
Marine distribution and habitat use by Snow Petrels Pagodroma nivea in East Antarctica throughout the non-breeding period	Viola, B, Wienecke, B, Green, CP, Corney, S, Raymond, B, Southwell, C, Sumner, MD, Virtue, P, Wotherspoon, S & Emmerson, L	2023	Frontiers in Marine Science	10.3389/fmars.2023.1278229	y	y	y	n			n				n
Mammalian maxilloturbinal evolution does not reflect thermal biology	Martinez, Q, Okrouhlík, J, Sumbera, R, Wright, M, Araújo, R, Braude, S, Hildebrandt, TB, Holtze, S, Ruf, I & Fabre, PH	2023	Nature Communications	10.1038/s41467-023-39994-1	y	y	y	n			n				n
Magnetohydrodynamic Natural Convection of Water in an L-Shaped Container Filled With an Aluminum Metal Foam	Al-Damook, A & Azzawi, IDJ	2023	Asme Journal of Heat and Mass Transfer	10.1115/1.4055942	n						n				n
Machine and deep learning approaches to understand and predict habitat suitability for seabird breeding	Garcia-Quintas, A, Roy, A, Barbraud, C, Demarcq, H, Denis, D & Bertrand, SL	2023	Ecology and Evolution	10.1002/ece3.10549	y	n					n				n
Lumbar Sympathetic Ganglion Block Facilitates Wound Healing in a Rat Ischemic Hindquarter Model	Shoji, M, Kuwahara, H, Osumi, M, Akaishi, S & Ogawa, R	2023	Plastic and Reconstructive Surgery-Global Open	10.1097/GOX.0000000000005010	n						n				n
LRPAP1 is released from activated microglia and inhibits microglial phagocytosis and amyloid beta aggregation	Reid, KM & Brown, GC	2023	Frontiers in Immunology	10.3389/fimmu.2023.1286474	y	y	n				n				n
Low-temperature nights delay the timing of breeding in a wild songbird	Liu, CY, Merilae, J, Liu, Y & Lv, L	2023	Journal of Avian Biology	10.1111/jav.03084	y	y	y	n			n				n
Long-Term Survival and Functional Recovery of Cryopreserved Vascularized Groin Flap and Below-the-Knee Rat Limb Transplants	Arav, A, Li, SJ, Friedman, O, Solodeev, I, Aouizerate, J, Kedar, D, De Antonio, M, Natan, D, Gur, E & Shani, N	2023	Rejuvenation Research	10.1089/rej.2023.0022	y	y	n				n				n
Long-term decline in body condition of female Australian fur seals: potential causes and implications	Geeson, JJ, Hindell, MA, Hobday, AJ, Speakman, CN & Arnould, JPY	2023	Frontiers in Marine Science	10.3389/fmars.2023.1231337	y	y	y	n			n				n
Local injection of bone-marrow derived mesenchymal stromal cells alters a molecular expression profile of a contact frostbite injury wound and improves healing in a rat model	Volkova, MV, Boyarintsev, VV, Trofimenko, AV, Kovaleva, EV, Othman, AA, Melerzanov, AV, Filkov, GI, Rybalkin, SP & Durymanov, MO	2023	Burns	10.1016/j.burns.2022.04.014	n						n				n
Liposome-Fe3O4-Doxorubicin Mediated Treatment of Melanoma Tumors	Azlegini, A, Javadpour, S & Bahrololoom, ME	2023	Advanced Pharmaceutical Bulletin	10.34172/apb.2023.034	y	y	y	n			n				n
Lipidomic profile changes of yellow-feathered chicken meat during thermal processing based on UPLC-ESI-MS approach	Zhang, MH, Xie, DG, Wang, DY, Xu, WM, Zhang, CH, Li, PP & Sun, C	2023	Food Chemistry	10.1016/j.foodchem.2022.133977	n						n				n
Light-initiated aggregation of gold nanoparticles for synergistic chemo-photothermal tumor therapy	Xia, HW, Zhu, JF, Men, C, Wang, AN, Mao, QL, Feng, YL, Li, JC, Xu, JW, Cheng, XJ & Shi, HB	2023	Nanoscale Advances	10.1039/d3na00114h	n						n				n
Life history variation of the Hairy-tailed Akodont (Necromys lasiurus, Rodentia, Sigmodontinae) in the Caatinga biome of northeastern Brazil	Sobral, G & de Oliveira, JA	2023	Journal of Mammalogy	10.1093/jmammal/gyad075	y	y	y	n			n				n
Lethality Validation for Human Pathogenic Salmonella enterica on Chicken Feathers and Blood during Simulated Commercial Low-Temperature Dry Rendering	Mvuyekure, ALS, Moreira, RG & Taylor, TM	2023	Microorganisms	10.3390/microorganisms11082071	n						n				n
Lemming winter habitat: the quest for warm and soft snow	Poirier, M, Gauthier, G, Domine, F & Fauteux, D	2023	Oecologia	10.1007/s00442-023-05385-y	y	y	n				n				n
Laying Sequence and Oceanographic Factors Affect Egg Size in Scripps's Murrelets Synthliboramphus Scrippsi at Santa Barbara Island	Zaragoza, MIT, DuVall, AJ, Howard, JA, Mazurkiewicz, DM & Converse, SJ	2023	Marine Ornithology		y	y	y	n			n				n
Lactating SKH-1 furless mice prioritize own comfort over growth of their pups	Hoffman, JM, Schmitz, B, Pfabe, JU, Ohrnberger, SA & Valencak, TG	2023	Journal of Comparative Physiology B-Biochemical Systems and Environmental Physiology	10.1007/s00360-023-01498-1	y	y	n				n				n
Keratinases from Streptomyces netropsis and Bacillus subtilis and Their Potential Use in the Chicken Feather Degrading	Abdelmoteleb, A, Gonzalez-Mendoza, D, Tzintzun-Camacho, O, Grimaldo-Juarez, O, Mendez-Trujillo, V, Moreno-Cruz, C, Cecena-Duran, C & Roumia, AF	2023	Fermentation-Basel	10.3390/fermentation9020096	n						n				n
Keeping cool with poop: Urohidrosis lowers leg surface temperature by up to 6°C in breeding White storks	Cabello-Vergel, J, Villegas, A & Gutiérrez, JS	2023	Ecosphere	10.1002/ecs2.4661	y	y	y	n			n				n
It's cool to be stressed: body surface temperatures track sympathetic nervous system activation during acute stress	Jerem, P & Romero, M	2023	Journal of Experimental Biology	10.1242/jeb.246552	y	y	y	y	y		y
Isolation, functional evaluation of probiotic properties and molecular identification of strains isolated from Iranian poultry's gut	Makzum, S, Ghadam, P & Ramezani, M	2023	Iranian Journal of Microbiology		n						n				n
Isolation of Targeted Hypothalamic Neurons for Studies of Hormonal, Metabolic, and Electrical Regulation	Elena, KIF, Roser, C, Gaur, A & Sesti, F	2023	Jove-Journal of Visualized Experiments	10.3791/65674	y	y	n				n				n
Investigation on mixed thermalelstohydrodynamic lubrication behavior of slipper/swash plate interface in water hydraulic axial piston pump	Yin, FL, Chen, YT, Ma, ZH, Nie, SL & Ji, H	2023	Tribology International	10.1016/j.triboint.2023.108896	n						n				n
Investigation of the Stress-Strain State of a Rectangular Plate after a Temperature Shock	Sedelnikov, AV, Orlov, DI, Serdakova, VV & Nikolaeva, AS	2023	Mathematics	10.3390/math11030638	n						n				n
Investigation of machinability in turning of PTFE based on MRR and cutting energy	Ni, J, Yuan, Y, Cui, Z, Lou, BK & He, LH	2023	Journal of Manufacturing Processes	10.1016/j.jmapro.2022.11.030	n						n				n
Investigating the performance of non-damaging hybrid gel to mitigate lost circulation in fractured formations: A comprehensive study using Box-Behnken design	Nazemi, R, Ashoori, S & Moghadasi, J	2023	Geoenergy Science and Engineering	10.1016/j.geoen.2023.211730	n						n				n
Investigating ferro-liquid flow in a rotating and stretching deformed cone	Bhandari, A	2023	Numerical Heat Transfer Part A-Applications	10.1080/10407782.2023.2276325	n						n				n
Investigating avian competition for surface water in an arid zone bioregion	Votto, SE, Schlesinger, C, Dyer, F, Caron, V & Davis, J	2023	Ecology and Evolution	10.1002/ece3.10396	y	y	y	n			n				n
Intradermal delivery of a quadrivalent cell-based seasonal influenza vaccine using an adjuvanted skin patch vaccination platform	Ellison, TJ, Talbott, GC & Henderson, DR	2023	Vaccine	10.1016/j.vaccine.2022.10.006	n						n				n
Integrative analysis uncovers the mechanism underlying the environmental adaptation of an indigenous crucian carp (Carassius auratus gibelio) in Dong's Rice Fish Duck System	Luo, MK, Zhang, XB, Zhu, WB, Min, QW, Hu, JL, Fu, JJ, Shi, XL, Jiang, BJ, Gong, YT, Wang, LM, Liu, T & Dong, ZJ	2023	Aquaculture	10.1016/j.aquaculture.2023.739586	n						n				n
Insights into Intramuscular Connective Tissue Associated with Wooden Breast Myopathy in Fast-Growing Broiler Chickens	Zhang, YL, Huang, MY, Shao, XF, Zhang, FY, Li, Z, Bai, Y, Xu, XL, Wang, P & Zhao, TH	2023	Foods	10.3390/foods12122375	n						n				n
Insights into energy balance dysregulation from a mouse model of methylmalonic aciduria	Lucienne, M, Gerlini, R, Rathkolb, B, Calzada-Wack, J, Forny, P, Wueest, S, Kaech, A, Traversi, F, Forny, M, Bürer, C, Aguilar-Pimentel, A, Irmler, M, Beckers, J, Sauer, S, Kölker, S, Dewulf, JP, Bommer, GT, Hoces, D, Gailus-Durner, V, Fuchs, H, Rozman, J, Froese, DS, Baumgartner, MR & de Angelis, MH	2023	Human Molecular Genetics	10.1093/hmg/ddad100	n						n				n
Injectable Temperature-Sensitive Hydrogel Loaded with IL-36Ra for the Relief of Osteoarthritis	Yi, YH, Chen, G, Gong, S, Han, LZ, Gong, TL, Wang, YX, Xu, WH & Jin, X	2023	Acs Biomaterials Science & Engineering	10.1021/acsbiomaterials.2c01144	n						n				n
Injectable leonurine nanocrystal-loaded microspheres for long-term hyperlipidemia management	Song, ZL, Meng, SY, Tang, Z, Yang, XX, He, Y, Zheng, Y, Guo, H, Du, MR, Zhu, YZ & Wang, XL	2023	Biomaterials Science	10.1039/d3bm00211j	n						n				n
Injectable Hyaluronan-Based Thermoresponsive Hydrogels for Dermatological Applications	Gou, S, Porcello, A, Allemann, E, Salomon, D, Micheels, P, Jordan, O & Kalia, YN	2023	Pharmaceutics	10.3390/pharmaceutics15061708	y	y	n				n				n
Injectable chitosan hydrogels loaded with antioxidant agent as first-aid dressings for second-degree burn wounds	Ren, H, Zhang, Z, Lu, KL, Shen, YY, He, CL & Chen, XS	2023	Science China-Technological Sciences	10.1007/s11431-023-2509-4	n						n				n
Inhomogeneous waves propagation in double-porosity thermoelastic media	Kumar, M, Bhagwan, J, Kaswan, P, Liu, X & Kumari, M	2023	International Journal of Numerical Methods for Heat & Fluid Flow	10.1108/HFF-03-2023-0146	n						n				n
Infrared thermography for non-invasive measurement of social inequality aversion in rodents and potential usefulness for future animal-friendly studies	Watanabe, S	2023	Frontiers in Behavioral Neuroscience	10.3389/fnbeh.2023.1131427	y	n					n				n
Influence of sanctuary disturbance, weather, and landscape characteristics on waterfowl harvest opportunity in western Tennessee	Blake-Bradshaw, AG, Masto, NM, Highway, CJ, Keever, AC, Feddersen, JC, Hagy, HM & Cohen, BS	2023	Journal of Wildlife Management	10.1002/jwmg.22470	y	y	y	n			n				n
Influence of nest box design and nesting material on ectoparasite load for four woodland passerines	Blunsden, T & Goodenough, AE	2023	Bird Study	10.1080/00063657.2023.2190081	y	y	y	n			n				n
Influence of Cavitation on the Heat Transfer of High-Speed Mechanical Seal with Textured Side Wall	Yu, MF, Peng, XD, Meng, XK, Jiang, JB & Ma, Y	2023	Lubricants	10.3390/lubricants11090378	n						n				n
Influence of adrenalectomy on the gut microbiome and MDMA-induced hyperthermia	Aburahma, A, Rana, S, Larsen, R, Ward, CS & Sprague, JE	2023	European Journal of Pharmacology	10.1016/j.ejphar.2023.175643	y	y	n				n				n
Influence of abiotic and biotic factors on benthic marine community composition, structure and stability: a multidisciplinary approach to molluscan assemblages from the Miocene of northern Germany	Carobene, D, Bussert, R, Struck, U, Reddin, CJ & Aberhan, M	2023	Papers in Palaeontology	10.1002/spp2.1496	n						n				n
Individual variability in diving behavior of the Black-vented Shearwater in an ever-changing habitat	Soldatini, C, Hernandez, MPR, Albores-Barajas, YV, Catoni, C, Ramos, A, Dell'Omo, G, Rattenborg, N & Chimienti, M	2023	Science of the Total Environment	10.1016/j.scitotenv.2023.163286	y	y	y	n			n				n
Indicators of thermal comfort and nitrogen digestibility as a function of digestible arginine: lysine ratios in the diet of laying Japanese quails raised in hot weather	Morais, MVM, Lima, HJD, Silva, FNA & Gomes, MVFC	2023	Journal of Thermal Biology	10.1016/j.jtherbio.2023.103597	y	y	y	n			n				n
Increases in local skin temperature correlate with spontaneous foot lifting and heat hyperalgesia in both incisional inflammatory models of pain	Banik, RK, Sia, T, Ibrahim, MM, Sivanesan, E, Uhelski, M, Pena, A, Streicher, JM & Simone, DA	2023	Pain Reports	10.1097/PR9.0000000000001097	y	y	n				n				n
Increased parental effort fails to buffer the cascading effects of warmer seas on common guillemot demographic rates	Wanless, S, Albon, SD, Daunt, F, Sarzo, B, Newell, MA, Gunn, C, Speakman, JR & Harris, MP	2023	Journal of Animal Ecology	10.1111/1365-2656.13944	y	y	y	n			n				n
In situ forming hydrogel loaded with predatory bacteria treats drug-resistant corneal infection	Liu, Y, Guo, WT, Wang, WM, Zhang, H & Jin, YG	2023	Journal of Controlled Release	10.1016/j.jconrel.2023.10.040	n						n				n
Improving productivity in rabbits by using some natural feed additives under hot environmental conditions - A review	Abdelsalam, M & Fathi, M	2023	Animal Bioscience	10.5713/ab.22.0354	y	n					n				n
Improving Behavior Monitoring of Free-Moving Dairy Cows Using Noninvasive Wireless EEG Approach and Digital Signal Processing Techniques	Silva, ACD, Arce, AIC, Arteaga, H, Sarnighausen, VCR, von Atzingen, GV & Costa, EJX	2023	Applied Sciences-Basel	10.3390/app131910722	y	y	y	n			n				n
Improvement of Estrogen Deficiency Symptoms by the Intake of Long-Term Fermented Soybeans (Doenjang) Rich in Bacillus Species through Modulating Gut Microbiota in Estrogen-Deficient Rats	Zhang, T, Yue, Y, Jeong, SJ, Ryu, MS, Wu, X, Yang, HJ, Li, C, Jeong, D & Park, S	2023	Foods	10.3390/foods12061143	n						n				n
Impacts of dietary betaine on rectal temperature, laying performance, metabolism, intestinal morphology, and follicular development in heat-exposed laying hens	Al-Qaisi, M, Abdelqader, A, Abuajamieh, M, Abedal-Majed, MA & Al-Fataftah, ARA	2023	Journal of Thermal Biology	10.1016/j.jtherbio.2023.103714	y	y	y	n			n				n
Impact of hot isostatic pressing on surface quality, porosity and performance of Ti6Al4V manufactured by laser powder bed fusion: A brief review	Jamhari, FI, Foudzi, FM, Buhairi, MA, Muhamad, N, Mohamed, IF, Sulong, A & Radzuan, NAM	2023	Jurnal Tribologi		n						n				n
Impact of different ratios of single and double interspiking on reproductive performance, some body welfare, and blood parameters of broiler breeders	Sabah, S & Dikmen, BY	2023	Tropical Animal Health and Production	10.1007/s11250-022-03430-1	y	y	y	n			n				n
Impact of bioclimatic factors on physio-biochemical and molecular response of slow-growing poultry reared in tropics	Nayak, N, Bhanja, SK, Chakurkar, EB, Sahu, AR, Ashitha, K, Shivasharanappa, N & D'Mello, AD	2023	Tropical Animal Health and Production	10.1007/s11250-023-03668-3	y	y	y	y	y		y
Immunoinformatics-based multi-epitope vaccine design for the re-emerging monkeypox virus	Farzan, M, Farzan, M, Mirzaei, Y, Aiman, S, Azadegan-Dehkordi, F & Bagheri, N	2023	International Immunopharmacology	10.1016/j.intimp.2023.110725	y	y	n				n				n
Immunogenic Cell Death Photothermally Mediated by Erythrocyte Membrane-Coated Magnetofluorescent Nanocarriers Improves Survival in Sarcoma Model	Sousa, AA, Mello-Andrade, F, Rocha, JVR, Hayasaki, TG, de Curcio, JS, Silva, LD, de Santana, RC, Lima, EM, Cardoso, CG, Silveira-Lacerda, ED, Mendanha, SA & Bakuzis, AF	2023	Pharmaceutics	10.3390/pharmaceutics15030943	y	y	n				n				n
Immobility-associated thromboprotection is conserved across mammalian species from bear to human	Thienel, M, Müller-Reif, JB, Zhang, Z, Ehreiser, V, Huth, J, Shchurovska, K, Kilani, B, Schweizer, L, Geyer, PE, Zwiebel, M, Novotny, J, Lüsebrink, E, Little, G, Orban, M, Nicolai, L, El Nemr, S, Titova, A, Spannagl, M, Kindberg, J, Evans, AL, Mach, O, Vogel, M, Tiedt, S, Ormanns, S, Kessler, B, Dueck, A, Friebe, A, Jorgensen, PG, Majzoub-Altweck, M, Blutke, A, Polzin, A, Stark, K, Kaab, S, Maier…	2023	Science	10.1126/science.abo5044	y	y	y	n			n				n
Immature feathers preserved in Burmite provide evidence of rapid molting in enantiornithines	O'Connor, J, Kiat, Y, Ma, HD, Ai, TY, Wang, LH & Bi, SD	2023	Cretaceous Research	10.1016/j.cretres.2023.105572	n						n				n
Identification and hepatoprotective activity of total glycosides of paeony with high content of paeoniflorin extracted from Paeonia lactiflora Pall	Peng, L, Ma, Z, Chu, WH, Jiang, PS, Fu, YQ & Wang, P	2023	Food and Chemical Toxicology	10.1016/j.fct.2023.113624	n						n				n
Identical thermal stress coupled with different temperature and humidity combinations affects nutrient digestibility and gut metabolites of laying hens	Kim, DH, Kim, YB, Lee, SH, Lee, YK, Lee, SD & Lee, KW	2023	Revista Brasileira De Zootecnia-Brazilian Journal of Animal Science	10.37496/rbz5220220067	y	y	y	n			n				n
Hypoalgesia and parasympathetic effects of millimeter waves on experimentally induced pain in healthy volunteers	Minier, L, Debouzy, JC, Foerster, M, Pierre, V, Maindet, C & Crouzier, D	2023	Electromagnetic Biology and Medicine	10.1080/15368378.2022.2162919	y	y	n				n				n
Hyperthermic Treatment by Superparamagnetic Iron Oxide Nanoparticles for Targeted Tumor Therapy: An In-Vivo Approach Guided by Swept-Source Optical Coherence Tomography	Indoliya, A & Poddar, R	2023	Journal of Medical and Biological Engineering	10.1007/s40846-022-00769-6	n						n				n
Hybrid surface modification for improved tribological performance of IC engine components - a review	Murari, G, Nahak, B & Pratap, T	2023	Proceedings of the Institution of Mechanical Engineers Part E-Journal of Process Mechanical Engineering	10.1177/09544089221150718	n						n				n
Hyaluronic Acid-Modified Cisplatin-Encapsulated Poly(Lactic-co-Glycolic Acid) Magnetic Nanoparticles for Dual-Targeted NIR-Responsive Chemo-Photothermal Combination Cancer Therapy	Chen, HA, Lu, YJ, Dash, BS, Chao, YK & Chen, JP	2023	Pharmaceutics	10.3390/pharmaceutics15010290	y	y	y	n			n				n
Humoral and cellular immune responses in sheep following administration of different doses of an inactivated phase I vaccine against Coxiella burnetii	Bauer, BU, Schwecht, KM, Jahnke, R, Matthiesen, S, Ganter, M & Knittler, MR	2023	Vaccine	10.1016/j.vaccine.2023.06.061	n						n				n
Human scalp hair as a thermoregulatory adaptation	Lasisi, T, Smallcombe, JW, Kenney, WL, Shriver, MD, Zydney, B, Jablonski, NG & Havenith, G	2023	Proceedings of the National Academy of Sciences of the United States of America	10.1073/pnas.2301760120	y	y	n				n				n
Human pain ratings to electrical sinusoids increase with cooling through a cold-induced increase in C-fibre excitability	Pakalniskis, J, Soares, S, Rajan, S, Vyshnevska, A, Schmelz, M, Solinski, HJ, Rukwied, R & Carr, R	2023	Pain	10.1097/j.pain.0000000000002849	y	y	n				n				n
Human brown adipose tissue function: insights from current in vivo techniques	Kwok, TC & Stimson, RH	2023	Journal of Endocrinology	10.1530/JOE-23-0017	y	n					n				n
How the monarch got its spots: Long-distance migration selects for larger white spots on monarch butterfly wings	Davis, AK, Herkenhoff, B, Vu, C, Barriga, PA & Hassanalian, M	2023	Plos One	10.1371/journal.pone.0286921	y	y	n				n				n
How birds dissipate heat before, during and after flight	Lewden, A, Bishop, CM & Askew, GN	2023	Journal of the Royal Society Interface	10.1098/rsif.2023.0442	n						n				n
Hindlimb unloading in C57BL/6J mice induces bone loss at thermoneutrality without change in osteocyte and lacuno-canalicular network	Peurière, L, Mastrandrea, C, Vanden-Bossche, A, Linossier, MT, Thomas, M, Normand, M, Lafage-Proust, MH & Vico, L	2023	Bone	10.1016/j.bone.2022.116640	n						n				n
Highland and lowland forest birds differ in their feather growth rates: a multispecies test in the southwestern Palaearctic	Hernández-Téllez, I, Aguirre, JI, de la Hera, I, Onrubia, A & Telleria, JL	2023	Ibis	10.1111/ibi.13286	y	y	y	n			n				n
Higher antibody titres against Pseudogymnoascus destructans are associated with less white-nose syndrome skin lesions in Palearctic bats	Pikula, J, Brichta, J, Seidlova, V, Piacek, V & Zukal, J	2023	Frontiers in Immunology	10.3389/fimmu.2023.1269526	y	y	y	n			n				n
High-Temperature Flow Behavior and Energy Consumption of Supercritical CO2 Sealing Film Influenced by Different Surface Grooves	Yang, J, Wang, SY & Bai, SX	2023	Materials	10.3390/ma16227129	n						n				n
High Sensitivity Detection Technology of SF6 Characteristic Decomposition Component SO2 Based on UV Photoacoustic Spectroscopy	Ma, FX, Zhao, Y, Zhao, XY, Wang, N, Zhu, TY, Hang, C & Chen, K	2023	Acta Photonica Sinica	10.3788/gzxb20235203.0352115	n						n				n
High intensity focused ultrasound atomization and erosion in healthy and tendinopathic tendons	Smallcomb, M & Simon, JC	2023	Physics in Medicine and Biology	10.1088/1361-6560/aca9b7	n						n				n
High Fat Diet Suppresses Energy Expenditure Via Neurons in the Brainstem	Mota, CMD & Madden, CJ	2023	Neuroscience	10.1016/j.neuroscience.2023.04.006	y	y	n				n				n
High dive efficiency in shallow water	Stokes, KL, Esteban, N, Stokes, HJ & Hays, GC	2023	Marine Biology	10.1007/s00227-023-04179-3	y	y	y	n			n				n
Hepatitis B vaccine delivered by microneedle patch: Immunogenicity in mice and rhesus macaques	Choi, Y, Lee, GS, Li, S, Lee, JW, Mixson-Hayden, T, Woo, J, Xia, DN, Prausnitz, MR, Kamili, S, Purdy, MA & Tohme, RA	2023	Vaccine	10.1016/j.vaccine.2023.05.005	n						n				n
Heating-mediated purification of active FGF21 and structure-based design of its variant with enhanced potency	Jung, YE, Lee, KW, Cho, JH, Bae, DW, Jeong, BG, Jung, YJ, Park, SB, An, YJ, Kim, K, Lee, GS, Kang, LW, Moon, JH, Lee, JH, Kim, EK, Yim, HS & Cha, SS	2023	Scientific Reports	10.1038/s41598-023-27717-x	y	y	n				n				n
Heat transport and magnetohydrodynamic hybrid micropolar ferrofluid flow over a non-linearly stretching sheet	Rauf, A, Shah, NA, Mushtaq, A & Botmart, T	2023	Aims Mathematics	10.3934/math.2023008	n						n				n
Heat stress and amphibian immunity in a time of climate change	Rollins-Smith, LA & Le Sage, EH	2023	Philosophical Transactions of the Royal Society B-Biological Sciences	10.1098/rstb.2022.0132	y	n					n				n
Heat dissipation and energy transfer performance of helium face seal with spiral grooves at cryogenic condition	Yang, J, Ji, XH, Chen, JJ & Bai, SX	2023	Applied Thermal Engineering	10.1016/j.applthermaleng.2023.120385	n						n				n
Hair Derived Microneedle Patches for Both Diabetic Foot Ulcer Prevention and Healing	Zhang, J, Liu, HJ, Yu, QH, Zhan, ZZ, Li, T, Shu, LX, Zhang, CX, Cheng, HX, Zhang, T, Xin, HB & Wang, XL	2023	Acs Biomaterials Science & Engineering	10.1021/acsbiomaterials.2c01333	n						n				n
Habitat suitability under future climate scenarios in black-browed albatross (Thalassarche melanophris) in Southern South America and Antarctica	Gonzalez, JC, Orgeira, JL, Jimenez, YG, Nieto, C, Romero, C, Alegre, A & Quinones, J	2023	Polar Biology	10.1007/s00300-023-03143-7	y	y	y	n			n				n
Habitat Drives Body Size Evolution in Mustelidae (Mammalia: Carnivora)	Rodrigues, AV, Grossel, LA, Servino, LM & Diniz, JAF	2023	Evolutionary Biology	10.1007/s11692-023-09597-1	y	y	y	n			n				n
Growing underground: Development of thermogenesis in pups of the fossorial rodent Ctenomys talarum	Luna, F, Sastre-Serra, J, Oliver, J & Antenucci, CD	2023	Frontiers in Ecology and Evolution	10.3389/fevo.2023.1120415	y	y	y	n			n				n
Green tea silver nanoparticles improve physiological motor and cognitive function in BALB/c mice during inflammation	Ninsiima, HI, Eze, ED, Ssekatawa, K, Nalugo, H, Asekenye, C, Onanyang, D, Munanura, EI, Ariong, M, Matama, K, Zirintunda, G, Mbiydzenyuy, NE, Ssempijja, F, Afodun, AM, Mujinya, R, Usman, IM, Asiimwe, OH, Tibyangye, J & Kasozi, KI	2023	Heliyon	10.1016/j.heliyon.2023.e13922	y	y	n				n				n
Global warming and implications for epithelial barrier disruption and respiratory and dermatologic allergic diseases	Sözener, ZÇ, Treffeisen, ER, Öztürk, BÖ & Schneider, LC	2023	Journal of Allergy and Clinical Immunology	10.1016/j.jaci.2023.09.001	y	n					n				n
Global variation in unique and redundant mammal functional diversity across the daily cycle	Cox, DTC, Baker, DJ, Gardner, AS & Gaston, KJ	2023	Journal of Biogeography	10.1111/jbi.14564	n						n				n
Geolocator-tracking seabird migration and moult reveal large-scale, temperature-driven isoscapes in the NE Atlantic	Atkins, K, Bearhop, S, Bodey, TW, Grecian, WJ, Hamer, K, Pereira, JM, Meinertzhagen, H, Mitchell, C, Morgan, G, Morgan, L, Newton, J, Sherley, RB & Votier, SC	2023	Rapid Communications in Mass Spectrometry	10.1002/rcm.9489	n						n				n
Geographic variation in the altitudinal migration patterns, body size, oxidative status and exploratory behavior in a neotropical bird	Poblete, Y, Contreras, C, Fernández, C, Flores, CR, Vega, P, Avila, M & Sabat, P	2023	Ecology and Evolution	10.1002/ece3.9941	y	y	y	n			n				n
Genomic insights into antimicrobial potential and optimization of fermentation conditions of pig-derived Bacillus subtilis BS21	Wu, D, Fu, LL, Cao, YH, Dong, N & Li, DF	2023	Frontiers in Microbiology	10.3389/fmicb.2023.1239837	y	y	n				n				n
Genomic architecture underlying morphological and physiological adaptation to high elevation in a songbird	Lu, CW, Huang, ST, Cheng, SJ, Lin, CT, Hsu, YC, Yao, CT, Dong, F, Hung, CM & Kuo, HC	2023	Molecular Ecology	10.1111/mec.16875	y	y	y	n			n				n
Gel formulated with Bryophyllum pinnatum leaf extract promotes skin wound healing in vivo by increasing VEGF expression: A novel potential active ingredient for pharmaceuticals	Araújo, ERD, Xavier-Santos, JB, da Silva, VC, de Lima, JBF, Schlamb, J, Fernandes-Pedrosa, MD, da Silva, AA, de Araujo, RF, Rathinasabapathy, T, Moncada, M, Esposito, D, Guerra, GCB & Zucolotto, SM	2023	Frontiers in Pharmacology	10.3389/fphar.2022.1104705	y	y	y	n			n				n
Functional drug-delivery hydrogels for oral and maxillofacial wound healing	Hao, M, Wang, DX, Duan, MN, Kan, SN, Li, SJ, Wu, H, Xiang, JC & Liu, WW	2023	Frontiers in Bioengineering and Biotechnology	10.3389/fbioe.2023.1241660	n						n				n
Fully physical crosslinked BSA-based conductive hydrogels with high strength and fast self-recovery for human motion and wireless electrocardiogram sensing	Xu, JX, Zhang, HY, Guo, ZY, Zhang, CY, Tan, HH, Gong, G, Yu, ML & Xu, LJ	2023	International Journal of Biological MacRomolecules	10.1016/j.ijbiomac.2023.123195	n						n				n
Formulation development of Lornoxicam loaded heat triggered ocular in-situ gel using factorial design	Polat, HK, Uenal, S, Aytekin, E, Karakuyu, NF, Pezik, E, Haydar, MK, Kurt, N, Dogan, O & Mokhtare, B	2023	Drug Development and Industrial Pharmacy	10.1080/03639045.2023.2264932	y	y	n				n				n
Forming of the structure of binder film in waterglass mixtures depending on the setting method	Kidalov, NA, Belova, NV, Belov, AA & Adamova, AS	2023	Cis Iron and Steel Review	10.17580/cisisr.2023.01.07	n						n				n
Flow of water conveying Fe3O4 and Mn-ZnFe2O4 nanoparticles over a rotating disk: Significance of thermophoresis and Brownian motion	Sharma, K, Vijay, N, Bhardwaj, D & Jindal, R	2023	Journal of Magnetism and Magnetic Materials	10.1016/j.jmmm.2023.170710	n						n				n
Flight performance and wing morphology in the bat Carollia perspicillata: biophysical models and energetics	Carneiro, LD, Mellado, B, Nogueira, MR, da Cruz-Neto, AP & Monteiro, LR	2023	Integrative Zoology	10.1111/1749-4877.12707	y	y	y	y	y		y
Fiber Sedimentation and Layer-By-Layer Assembly Strategy for Designing Biomimetic Quasi-Ordered Mullite Fiber Aerogels as Extreme Conditions Thermal Insulators	Li, WJ, Jiang, YC, Liu, H, Wang, C, Zhou, X, Jiang, SY, Mu, YW, Wang, LY, He, XD, Li, MW & He, F	2023	Acs Applied Materials & Interfaces	10.1021/acsami.3c09418	n						n				n
Factors affecting starch digestibility rate of maize grain in poultry	Zurak, D, Vlajsovic, D, Duvnjak, M, Salajpal, K & Kljak, K	2023	Worlds Poultry Science Journal	10.1080/00439339.2023.2163043	y	n					n				n
Facile synthesis of spherical covalent organic frameworks for enrichment and quantification of aryl organophosphate esters in mouse serum and tissues	Wu, YJ, Zheng, WJ, Chen, CR, Yang, LY, Tong, P, Zhong, YH, Lin, Z & Cai, ZW	2023	Journal of Separation Science	10.1002/jssc.202300482	n						n				n
Extraction, Isolation, Screening, and Preliminary Characterization of Polysaccharides with Anti-Oxidant Activities from Oudemansiella raphanipies	Qiu, JQ, Shi, W, Miao, JN, Hu, H & Gao, YA	2023	Polymers	10.3390/polym15132917	n						n				n
Extended Release of Bupivacaine from Temperature-responsive Hydrogels Provides Multi-day Analgesia for Postoperative Pain	Heffernan, JM, McLaren, AC, Glass, CM & Overstreet, DJ	2023	Pain Medicine	10.1093/pm/pnac119	y	y	n				n				n
Exploring the role of primary fibroblast cells in comparative physiology: a historical and contemporary overview	Jiménez, AG & Harper, JM	2023	American Journal of Physiology-Regulatory, Integrative and Comparative Physiology	10.1152/ajpregu.00025.2023	y	n					n				n
Exploring the Relationships between Land Surface Temperature and Its Influencing Determinants Using Local Spatial Modeling	Ünsal, Ö, Lotfata, A & Avci, S	2023	Sustainability	10.3390/su151511594	n						n				n
Exploring the Potent Combination of Quercetin-Boronic Acid, Epalrestat, and Urea Containing Nanoethosomal Keratolytic Gel for the Treatment of Diabetic Neuropathic Pain: In Vitro and In Vivo Studies	Abid, HMU, Hanif, M, Mahmood, K, Abid, S, Khan, M, Khurshid, U, Azeem, M, Ameer, N, Chughtai, FRS, Pandey, K, Qaiser, M, Danish, Z & Razaque, G	2023	Molecular Pharmaceutics	10.1021/acs.molpharmaceut.3c00236	y	y	y	n			n				n
Exploring subcolony differences in foraging and reproductive success: the influence of environmental conditions on a central place foraging seabird	Pulvirenti, J, Reina, RD & Chiaradia, A	2023	Royal Society Open Science	10.1098/rsos.220362	y	y	y	n			n				n
Experimental study on fireproof board insulation technique for steel-concrete-steel immersed tunnel	Hu, XB, Jiang, SP, Zhang, DD & Wang, JN	2023	Case Studies in Thermal Engineering	10.1016/j.csite.2023.103266	n						n				n
Experimental probe on machining attributes of Al 7075-T6/SiC/crumb rubber/MoS2-based green hybrid composite using artificial neural network model	Singh, N, Deepika, D, Belokar, RM & Walia, RS	2023	Proceedings of the Institution of Mechanical Engineers Part E-Journal of Process Mechanical Engineering	10.1177/09544089221122071	n						n				n
Experimental investigation on the leakage plugging and fire extinguishment characteristics of industrial solid waste-based composite foam slurry materials	Xi, X, Jiang, SG, Shi, QL & Yin, CC	2023	Energy	10.1016/j.energy.2023.126780	n						n				n
Experimental investigation on effect of external circulation system on preheating characteristics of pulverized coal	Su, K, Ouyang, ZQ, Ding, HL, Wang, WY, Zhang, JY, Wang, HS & Zhu, SJ	2023	Energy	10.1016/j.energy.2023.127781	n						n				n
Exosome-Based Multivalent Vaccine: Achieving Potent Immunization, Broadened Reactivity, and Strong T-Cell Responses with Nanograms of Proteins	Cacciottolo, M, Nice, JB, Li, YJ, LeClaire, MJ, Twaddle, R, Mora, CL, Adachi, SY, Chin, ER, Young, M, Angeles, J, Elliott, K & Sun, MH	2023	Microbiology Spectrum	10.1128/spectrum.00503-23	n						n				n
Excessive whole-body exposure to 28?GHz quasi-millimeter wave induces thermoregulation accompanied by a change in skin blood flow proportion in rats	Ijima, E, Kodera, S, Hirata, A, Hikage, T, Matsumoto, A, Ishitake, T & Masuda, H	2023	Frontiers in Public Health	10.3389/fpubh.2023.1225896	n						n				n
Ex Vivo Electrochemical Monitoring of Cholinergic Signaling in the Mouse Colon Using an Enzyme-Based Biosensor	Henderson, S, Strait, M, Fernandes, R, Xu, H, Galligan, JJ & Swain, GM	2023	Acs Chemical Neuroscience	10.1021/acschemneuro.3c00337	n						n				n
Evaluation of thermodynamic bioeffects of long-pulsed 1064 nm laser in the photothermal lipolysis	Wu, S, Jiang, ZX, Dong, JY & Yao, M	2023	Lasers in Surgery and Medicine	10.1002/lsm.23742	n						n				n
Evaluation of Thermal Antinociceptive Effects of Intramuscular Hydromorphone Hydrochloride in Great Horned Owls (Bubo virginianus)	Monopoli, MR, Guzman, DSM, Paul-Murphy, J, Beaufrère, H & Hawkins, MG	2023	Journal of Avian Medicine and Surgery	10.1647/JAMS-D-22-00063	y	y	y	n			n				n
Evaluation of the Thermal Response of the Horns in Dairy Cattle	Algra, M, de Keijzer, L, Arndt, SS, Eerdenburg, FJCM & Goerlich, VC	2023	Animals	10.3390/ani13030500	y	y	y	y	y		y
Evaluation of different light intensities on the well-being, productivity, and eggs quality of laying hens	Bahuti, M, Yanagi, T Jr, Fassani, EJ, Ribeiro, BPVB, de Lima, RR & Campos, AT	2023	Computers and Electronics in Agriculture	10.1016/j.compag.2023.108423	n						n				n
Evaluation of bed-to-tube heat transfer in a fluidized bed heat exchanger in a 75 MWth CFB boiler for municipal solid waste fuels	Stenberg, V, Rydén, M & Lind, F	2023	Fuel	10.1016/j.fuel.2022.127375	n						n				n
Ethylene photocatalytic degradation using TiO2 immobilized in a NETmix mili-photoreactor	Fonseca, JD, Miranda, SM, Monteiro, JP, Moreira, RDPM, Valencia, GA, Monteiro, AR & Vilar, VJP	2023	Journal of Environmental Chemical Engineering	10.1016/j.jece.2023.110976	n						n				n
Establishment and Application of Multiplex PCR Scheme for Simultaneously Distinguishing Muscle Tissues of Mink, Fox, and Raccoon Dog from Conventional Livestock and Poultry	Pan, Y, Wang, XM, Ma, WJ, Li, HM, Sun, YX, Qiu, JH & Guo, HJ	2023	Food Analytical Methods	10.1007/s12161-023-02560-y	n						n				n
Enhancing the Amino Acid and Reducing the Metal Ions Contents in the Hydrolysate Resulting from Hydrothermal Carbonization of Chicken Feather Waste by Chemical Phosphorylation	Kuncaka, A, Supardi, WT, Haryadi, W, Suratman, A & Priatmoko, P	2023	Indonesian Journal of Chemistry	10.22146/ijc.73725	n						n				n
Enhanced Phytase Production from Indigenous Bacillus subtilis KT004404 by Response Surface Methodology to be Used as Poultry Feed Supplement	Javaid, A, Yasinzai, M & Saeed, K	2023	Pakistan Journal of Zoology	10.17582/journal.pjz/20210910100924	y	n					n				n
Engineered Bone Marrow Stem Cell-Sheets Alleviate Renal Damage in a Rat Chronic Glomerulonephritis Model	Wang, B, Kim, K, Tian, M, Kameishi, S, Zhuang, LL, Okano, T & Huang, YF	2023	International Journal of Molecular Sciences	10.3390/ijms24043711	n						n				n
Energy expenditure and body composition in a hibernator, the alpine marmot	Ruf, T, Michel, M, Frey-Roos, F, Flatz, S & Tataruch, F	2023	Journal of Comparative Physiology B-Biochemical Systems and Environmental Physiology	10.1007/s00360-022-01466-1	y	y	y	n			n				n
Energetic costs of bill heat exchange demonstrate contributions to thermoregulation at high temperatures in toco toucans (Ramphastos toco)	Chaves, JN, Tattersall, GJ & Andrade, DV	2023	Journal of Experimental Biology	10.1242/jeb.245268	y	y	y	n			n				n
Encapsulation of liquid metal nanoparticles inside metal-organic frameworks for hydrogel-integrated dual functional biotherapy	Li, JJ, Fu, ZZ & Liu, Y	2023	Chemical Engineering Journal	10.1016/j.cej.2023.141302	n						n				n
Embryonic thermal manipulation leads growth inhibition and reduced hepatic insulin-like growth factor1 expression due to promoter DNA hypermethylation in broilers	Cong, W, Han, WW, Liu, J, Zhao, RQ & Wu, L	2023	Poultry Science	10.1016/j.psj.2023.102562	y	y	n				n				n
Electrical Stimulation of the Auricular Branch Vagus Nerve Using Random and Alternating Frequencies Triggers a Rapid Onset and Pronounced Antihyperalgesia via Peripheral Annexin A1-Formyl Peptide Receptor 2/ALX Pathway in a Mouse Model of Persistent Inflammatory Pain	Salm, DC, Horewicz, VV, Tanaka, F, Ferreira, JK, de Oliveira, BH, Maio, JMB, Donatello, NN, Ludtke, DD, Mazzardo-Martins, L, Dutra, AR, Mack, JM, Kunzler, DDH, Cargnin-Ferreira, E, Salgado, ASI, Bittencourt, EB, Bianco, G, Piovezan, AP, Bobinski, F, Moré, AOO & Martins, DF	2023	Molecular Neurobiology	10.1007/s12035-023-03237-7	y	y	n				n				n
Einfluss einer praxisüblichen Härtetoleranz auf die thermo-mechanischen und schwingungsisolierenden Eigenschaften eines Acrylnitril-Butadien-ElastomersInfluence of a commonly accepted hardness tolerance on the thermo-mechanical and vibration-insulating properties of an acrylonitrile-butadiene elastomer	Frick, A, Ernst, C & Taha, I	2023	Materialwissenschaft Und Werkstofftechnik	10.1002/mawe.202300033	n						n				n
Efficient production of bacterial cellulose based composites using zein protein extracted from corn gluten meal	Kumar, M, Kumar, V & Saran, S	2023	Journal of Food Science and Technology-Mysore	10.1007/s13197-022-05443-y	n						n				n
Effects of low-level laser therapy and therapeutic ultrasound on Freund's complete adjuvant-induced knee arthritis model in rats	Okur, S & Okumus, Z	2023	Archives of Rheumatology	10.46497/ArchRheumatol.2022.9409	n						n				n
Effects of long-term feeding of fishmeal-free diet on growth parameters, bile acid status, and bile acid-related gene expression of yearling red sea bream Pagrus major (Temminck & Schlegel, 1843)	Takakuwa, F, Murashita, K, Noguchi, Y, Inui, T, Watanabe, K, Sugiyama, S, Yamada, S, Biswas, A & Tanaka, H	2023	Aquaculture	10.1016/j.aquaculture.2023.739444	n						n				n
Effects of insulin-like growth factor-1 on the proliferation and apoptosis of stallion testicular cells under normal and heat stress culture conditions	Shakeel, M & Yoon, M	2023	Animal Reproduction Science	10.1016/j.anireprosci.2023.107319	y	y	n				n				n
Effects of ifosfamide and cisplatin exposure combined with a climate change scenario on the transcriptome responses of the mussel Mytilus galloprovincialis	Queiros, V, Azeiteiro, UM, Belloso, MC, Santos, JL, Alonso, E, Soares, AMVM, Freitas, R, Pina, B & Barata, C	2023	Science of the Total Environment	10.1016/j.scitotenv.2023.163904	y	y	n				n				n
Effects of hatching system on chick quality, welfare and health of young breeder flock offspring	Molenaar, R, Stockhofe-Zurwieden, N, Giersberg, MF, Rodenburg, TB, Kemp, B, van den Brand, H & de Jong, IC	2023	Poultry Science	10.1016/j.psj.2022.102448	y	y	y	n			n				n
Effects of feeding and habitat on resting metabolic rates of the Pacific walrus	Rode, KD, Rocabert, J, Borque-Espinosa, A, Ferrero-Fernández, D & Fahlman, A	2023	Marine Mammal Science	10.1111/mms.13065	y	y	y	n			n				n
Effects of exogenous elevation of corticosterone on immunity and the skin microbiome of eastern newts (Notophthalmus viridescens)	Pereira, KE, Bletz, MC, McCartney, JA, Woodhams, DC & Woodley, SK	2023	Philosophical Transactions of the Royal Society B-Biological Sciences	10.1098/rstb.2022.0120	y	y	n				n				n
Effects of emulsifier, betaine, and L-carnitine on growth performance, immune response, gut morphology, and nutrient digestibility in broiler chickens exposed to cyclic heat stress	Yousefi, J, Taherpour, K, Ghasemi, HA, Gharaei, MA, Mohammadi, Y & Rostami, F	2023	British Poultry Science	10.1080/00071668.2022.2160626	y	y	y	n			n				n
Effects of constant light and dark conditions on the locomotor activity, body mass, and body temperature rhythms of Eurasian Tree Sparrows (Passer montanus)	Zuo, LR, Ahmad, IM, Liu, YY, Wang, LM, Fang, S & Li, DM	2023	Avian Research	10.1016/j.avrs.2023.100126	y	y	y	n			n				n
Effect of L-serine on circadian variation of cloacal and body surface temperatures in broiler chickens subjected to feed restriction during the hot-dry season	Ogbuagu, NE, Ayo, JO, Aluwong, T & Akor-Dewu, MB	2023	Journal of Thermal Biology	10.1016/j.jtherbio.2022.103445	y	y	y	n			n				n
Effect of emulgel containing Newbouldia laevis stem bark extract on croton oil-induced hemorrhoids in mice	Olayemi, OJ, John-Africa, LB, Abdullahi, R & Isimi, CY	2023	Journal of Research in Pharmacy	10.29228/jrp.435	y	y	y	n			n				n
Effect of eggshell powder on the microstructural and thermal behavior of Al7075/waste eggshell surface composites produced by solid-state friction stir processing developed for potential thermal applications	Srivastava, AK, Nag, A, Dwivedi, S, Dixit, AR & Hloch, S	2023	International Journal of Advanced Manufacturing Technology	10.1007/s00170-023-11600-0	n						n				n
Effect of Collagen Molecules and Hydroxyapatite Salt on Thermal Properties of Rib, Scapula, and Femur of Some Bovines under Normal and Decalcified Conditions	Rauf, A & Ahmad, SI	2023	Journal of Pure and Applied Microbiology	10.22207/JPAM.17.1.08	n						n				n
Economic Growing Quantity Model with Mortality in Newborn Items and Inhibition Cost of Ammonia Production under All-Units Discount Policy	Nobil, AH, Nobil, E, Cárdenas-Barrón, LE, Garza-Núñez, D, Treviño-Garza, G, Céspedes-Mota, A, Loera-Hernández, ID & Smith, NR	2023	Sustainability	10.3390/su15108086	n						n				n
Dual mechanism (sunlight/dark) of the self-assembly nitazoxanide drug on cellulose nanocrystal surface for destroying the Cryptosporidium parvum oocysts	Khaleil, SR, Mira, NM, Ghanem, NF, El-Mehasseb, IM, Helal, IB & El-Shafai, NM	2023	International Journal of Biological MacRomolecules	10.1016/j.ijbiomac.2023.125823	n						n				n
Drinking dependency shapes behavioural thermoregulatory trade-offs in four arid-zone larks	Orolowitz, M, Shadwell, E & Cunningham, SJ	2023	Journal of Arid Environments	10.1016/j.jaridenv.2023.105001	y	y	y	n			n				n
Dosage selection and effect evaluation of sodium pentobarbital in tree shrew anesthesia	Xia, W, Huang, ZJ, Shi, N, Feng, YW & Tang, AZ	2023	Laboratory Animals	10.1177/00236772221146419	y	y	y	n			n				n
Distribution and habitat use modelling from satellite tracking data of humpback whales in Brazil agrees with shipboard survey data modelling	Bortolotto, GA, Zerbini, AN, Thomas, L, Andriolo, A & Hammond, PS	2023	Marine Ecology Progress Series	10.3354/meps14404	y	y	y	n			n				n
Directly irradiated liquid metal film in an ultra-high temperature solar cavity receiver. Part 2: Coupled CFD and radiation analysis	Abdelsalam, TI, Tian, Z & Robinson, A	2023	Solar Energy	10.1016/j.solener.2023.112004	n						n				n
Differential expressions of hypothalamic thermosensitive TRP ion channels may underlie the posthatching ontogeny of brain cooling capacity in broiler chickens	Wang, Z, Li, S, Yao, JW, Tang, C, Xiao, HC, Wang, XJ, Lin, H & Zhao, JP	2023	Poultry Science	10.1016/j.psj.2023.102782	y	y	y	n			n				n
Diamond-like carbon films prepared by a low temperature periodic process for application in ventricular assist devices	Jing, PP, Zhang, ML, Chan, CHH, Jing, FJ, Pauls, JP, Dargusch, MS, Fraser, JF & Leng, YX	2023	Journal of Biomedical Materials Research Part B-Applied Biomaterials	10.1002/jbm.b.35213	n						n				n
Device Development for Ocular Surface Temperature and Heat Flux Density Measurement	Anatychuk, L, Zadorozhnyy, O, Naumenko, V, Kobylianskyi, R, Kustryn, T, Nasinnyk, I, Korol, A & Pasyechnikova, N	2023	Current Eye Research	10.1080/02713683.2023.2165104	n						n				n
Development of Infrared Reflective Textiles and Simulation of Their Effect in Cold-Protection Garments	Cherunova, I, Kornev, N, Jia, GB, Richter, K & Plentz, J	2023	Applied Sciences-Basel	10.3390/app13064043	y	n					n				n
Development of a Model and Experimental Study of Thermal Processes in a Ferrofluid Sealer	Nesterov, SA & Baklanov, VD	2023	Problemele Energeticii Regionale	10.52254/1857-0070.2023.2-58-05	n						n				n
Development and evaluation of cenospheres/polyethylene glycol composite microcapsule for temperature-regulation of asphalt pavements	Zhang, JW, Cheng, ZD, Wang, JL, Huang, DJ, Sun, MK, Wang, XY & Guo, YX	2023	International Journal of Pavement Engineering	10.1080/10298436.2023.2259570	n						n				n
Determining the different phases of torpor from skin- or body temperature data in heterotherms	Fjelldal, MA, Stawski, C, Soras, R & Wright, J	2023	Journal of Thermal Biology	10.1016/j.jtherbio.2022.103396	y	y	y	n			n				n
Detailed Simulations of a Three-Stage Supercritical Carbon Dioxide Axial Compressor with a Focus on the Shrouded Stator Cavities Flow	Ghimire, S & Turner, M	2023	Processes	10.3390/pr11051358	n						n				n
Design and Evaluation of Paeonol-Loaded Liposomes in Thermoreversible Gels for Atopic Dermatitis	Wang, Y, Yue, Y, Jia, RY, Liu, XY, Cheng, ZQ, Cheng, YF, Xu, YX, Xie, ZL & Xia, HM	2023	Gels	10.3390/gels9030198	n						n				n
Demography of cape petrels in response to environmental changes	Sauser, C, Delord, K & Barbraud, C	2023	Population Ecology	10.1002/1438-390X.12133	y	y	y	n			n				n
Decline of one of the southernmost northern elephant seal (Mirounga angustirostris) colonies and its relationship with a warm sea environment	Rodríguez-Rafael, ED, García-Aguilar, MD, Galván-Magaña, F & Elorriaga-Verplancken, FR	2023	Ciencias Marinas	10.7773/cm.y2023.3361	y	y	y	n			n				n
Dantrolene sodium fails to reverse robust brain hyperthermia induced by MDMA and methamphetamine in rats	Cameron-Burr, KT, Bola, RA & Kiyatkin, EA	2023	Psychopharmacology	10.1007/s00213-023-06321-x	y	y	n				n				n
D-Pinitol attenuates postmenopausal symptoms in ovariectomized mice	Kang, WC, Park, K, Kong, CH, Kim, D, Lee, YS, Jeon, M, Kim, MS, Jung, SY, Hong, JK, Choi, JH & Ryu, JH	2023	Life Sciences	10.1016/j.lfs.2023.122147	y	y	n				n				n
Cure kinetics and mechanical properties of carbonized chicken feather reinforced styrene butadiene rubber composites	Saranya, KS, Rajesh, C & Mathew, G	2023	Journal of Applied Polymer Science	10.1002/app.53958	n						n				n
Cryptococcus neoformans requires the TVF1 gene for thermotolerance and virulence	Ueno, K, Nagamori, A, Honkyu, NO, Kataoka, M, Shimizu, K, Chang, YC, Kwon-Chung, KJ & Miyazaki, Y	2023	Medical Mycology	10.1093/mmy/myad101	n						n				n
Cryptic marine barriers to gene flow in a vulnerable coastal species, the dugong (Dugong dugon)	McGowan, AM, Lanyon, JM, Clark, N, Blair, D, Marsh, H, Wolanski, E & Seddon, JM	2023	Marine Mammal Science	10.1111/mms.13021	y	y	y	n			n				n
Cryoneurolysis with Injectable Ice Slurry Modulates Mechanical Skin Pain	Tuchayi, SM, Wang, Y, Khodorova, A, Pence, IJ, Evans, CL, Anderson, RR, Lerner, EA, Woolf, CJ & Garibyan, L	2023	Journal of Investigative Dermatology	10.1016/j.jid.2022.07.018	n						n				n
Creatine Kinase Equilibration and ?GATP over an Extended Range of Physiological Conditions: Implications for Cellular Energetics, Signaling, and Muscle Performance	Wiseman, RW, Brown, CM, Beck, TW, Brault, JJ, Reinoso, TR, Shi, Y & Chase, PB	2023	International Journal of Molecular Sciences	10.3390/ijms241713244	n						n				n
Coupled ocean-atmosphere summer heatwaves in the New Zealand region: an update	Salinger, MJ, Diamond, HJ, Bell, J, Behrens, E, Fitzharris, BB, Herod, N, McLuskie, M, Parker, AK, Ratz, H, Renwick, J, Scofield, C, Shears, N, Smith, R, Sutton, PJ & Trought, MCT	2023	Weather and Climate		n						n				n
cotH Genes Are Necessary for Normal Spore Formation and Virulence in Mucor lusitanicus	Szebenyi, C, Gu, YY, Gebremariam, T, Kocsubé, S, Kiss-Vetráb, S, Jáger, O, Patai, R, Spisák, K, Sinka, R, Binder, U, Homa, M, Vágvölgyi, C, Ibrahim, AS, Nagy, G & Papp, T	2023	Mbio	10.1128/mbio.03386-22	n						n				n
Corrosion-resistant nanostructured carbon-based coatings for applications in fuel cells based on bipolar plates	Pukha, VE, Glukhov, AA, Belmesov, AA, Kabachkov, EN, Khodos, II, Khadem, M, Kim, DE & Karaseov, PA	2023	Vacuum	10.1016/j.vacuum.2023.112643	n						n				n
Corrosion response and biocompatibility of graphene oxide (GO)- serotonin (Ser) coatings on Ti6Al7Nb and Ti29Nb13Ta4.6Zr (TNTZ) alloys fabricated (EPD)	Oktay, A, Yilmazer, H, Przekora, A, Yilmazer, Y, Wojcik, M, Dikici, B & Ustundag, CB	2023	Materials Today Communications	10.1016/j.mtcomm.2022.105236	n						n				n
Coral growth over the past 550 years in the central South China Sea linked to monsoon- and seabird-induced nutrient stress	Liu, Y, Tao, SC, Sun, RY, You, CF, Wang, TH, Felis, T, Zheng, W, Sun, SB, Liu, XD, Shi, Q, Zhao, JX & Yu, KF	2023	Palaeogeography Palaeoclimatology Palaeoecology	10.1016/j.palaeo.2023.111488	n						n				n
Convective non-conducting magnetic fluid flow and heat transfer due to the rotating cone in the presence of magnetic dipole	Bhandari, A & Parmar, KPS	2023	Pramana-Journal of Physics	10.1007/s12043-023-02656-4	n						n				n
Controlling Laser Irradiation with Tissue Temperature Feedback Enhances Photothermal Applications: Ex-Vivo Evaluation on Bovine Liver	Kaya, Ö, Düzgören, I, Çilesiz, I & Gülsoy, M	2023	Applied Sciences-Basel	10.3390/app13010237	y	y	n				n				n
Controllable self-replicating RNA vaccine delivered intradermally elicits predominantly cellular immunity	Amano, T, Yu, H, Amano, M, Leyder, E, Badiola, M, Ray, P, Kim, J, Ko, AC, Achour, A, Weng, NP, Kochba, E, Levin, Y & Ko, MSH	2023	Iscience	10.1016/j.isci.2023.106335	y	y	n				n				n
Contributions of renal water loss and skin water conservation to blood pressure elevation in spontaneously hypertensive rats	Ogura, T, Kitada, K, Morisawa, N, Fujisawa, Y, Kidoguchi, S, Nakano, D, Kobara, H, Masaki, T, Titze, J & Nishiyama, A	2023	Hypertension Research	10.1038/s41440-022-01044-6	y	y	n				n				n
Computational Insights into the Selecting Mechanism of α-Amylase Immobilized on Cellulose Nanocrystals: Unveiling the Potential of α-Amylases Immobilized for Efficient Poultry Feed Hydrolysis	Motahar, SFS, Tiyoula, FN, Motamedi, E, Zeinalabedini, M, Kavousi, K & Ariaeenejad, S	2023	Bioconjugate Chemistry	10.1021/acs.bioconjchem.3c00304	n						n				n
Computational examination of non-Darcian flow of radiative ternary hybridity Casson nanoliquid through moving rotary cone	Wang, FZ, Sajid, T, Katbar, NM, Jamshed, W, Usman, Eid, MR, Abd-Elmonem, A, Isa, SSPM & El Din, SM	2023	Journal of Computational Design and Engineering	10.1093/jcde/qwad057	n						n				n
Compound of Cynanchum wilfordii and Humulus lupulus L. Ameliorates Menopausal Symptoms in Ovariectomized Mice	Kang, HG, Kim, HY, Jee, H, Jun, H, Cho, H, Park, D, Ahn, HJ, Kim, HM & Jeong, HJ	2023	Reproductive Sciences	10.1007/s43032-022-01117-4	y	y	n				n				n
Complementarity in Allen's and Bergmann's rules among birds	Baldwin, JW, Garcia-Porta, J & Botero, CA	2023	Nature Communications	10.1038/s41467-023-39954-9	y	y	y	n			n				n
COMPARISON OF OUTSIDE AIR AND SOL-AIR DESIGN TEMPERATURES FOR ESTIMATING INSULATION NEEDS	Chesser, GD, Purswell, JL, Davis, JD, Ward, JK, Tabler, T & Zhao, Y	2023	Applied Engineering in Agriculture	10.13031/aea.15424	n						n				n
Comparison of brown adipose tissue activation detected by infrared thermography in men with vs without metabolic syndrome	da Rosa, SE, Neves, EB, Martinez, EC, Sena, MAD, de Mello, DB & dos Reis, VMMD	2023	Journal of Thermal Biology	10.1016/j.jtherbio.2022.103459	y	y	n				n				n
Comparing two extracellular additives to facilitate extended storage of red blood cells in a supercooled state	William, N, Isiksacan, Z, Mykhailova, O, Olafson, C, Yarmush, ML, Usta, OB & Acker, JP	2023	Frontiers in Physiology	10.3389/fphys.2023.1165330	y	y	n				n				n
Commercial drones can provide accurate and effective monitoring of the world's rarest primate	Zhang, H, Turvey, ST, Pandey, SP, Song, XQ, Sun, ZY & Wang, N	2023	Remote Sensing in Ecology and Conservation	10.1002/rse2.341	y	y	y	n			n				n
Combined septum and chamfer fins on threated stretching surface under the influence of nanofluid and the magnetic parameters for rotary seals in computer hardware	Shadman, P, Parhizi, Z, Fathollahi, R, Zarinfar, M, Yu, AE & Pasha, P	2023	Alexandria Engineering Journal	10.1016/j.aej.2022.07.044	n						n				n
Colour of adult avian integumentary features reveals differences related to in ovo stressors	Krug-MacLeod, AM, Eng, ML, Cabezas, S, Marchant, TA & Morrissey, CA	2023	Ibis	10.1111/ibi.13150	y	y	y	n			n				n
Cold atmospheric plasma mediated cell membrane permeation and gene delivery-empirical interventions and pertinence	Sreedevi, PR & Suresh, K	2023	Advances in Colloid and Interface Science	10.1016/j.cis.2023.102989	n						n				n
Coherence of terrestrial vertebrate species richness with external drivers across scales and taxonomic groups	O'Malley, CPB, Roberts, GG, Mannion, PD, Hackel, J & Wang, YH	2023	Global Ecology and Biogeography	10.1111/geb.13702	y	y	y	n			n				n
Coal waste-derived synthesis of yellow oxidized graphene quantum dots with highly specific superoxide dismutase activity: characterization, kinetics, and biological studies	Das, T, Das, S, Kumar, P, Betty, CA & Mandal, D	2023	Nanoscale	10.1039/d3nr04259f	n						n				n
Co-composting poultry carcasses with wood-based, distillers' grain and cow manure biochar to increase core compost temperatures and reduce leachate's COD	Wang, YC & Akdeniz, N	2023	Waste Management	10.1016/j.wasman.2023.02.024	n						n				n
Climate change and commercial fishing practices codetermine survival of a long-lived seabird	Gibson, D, Riecke, TV, Catlin, DH, Hunt, KL, Weithman, CE, Koons, DN, Karpanty, SM & Fraser, JD	2023	Global Change Biology	10.1111/gcb.16482	y	y	y	n			n				n
Chicken feather protein hydrolysate improves cold resistance by upregulating physiologic and biochemical responses of wheat (Triticum aestivum L.)	Gezgincioglu, E & Atici, Ö	2023	Environmental Science and Pollution Research	10.1007/s11356-022-22013-z	y	y	n				n				n
Characterization of Thermal Patterns Using Infrared Thermography and Thermolytic Responses of Cattle Reared in Three Different Systems during the Transition Period in the Eastern Amazon, Brazil	da Silva, WC, da Silva, JAR, da Silva, EBR, Barbosa, AVC, Sousa, CEL, de Carvalho, KC, dos Santos, MRP, Neves, KAL, Martorano, LG, Camargo, RNC Jr & Lourenço-Junior, JD	2023	Animals	10.3390/ani13172735	y	y	y	n			n				n
Changing environmental conditions have altered the feeding ecology of two keystone Arctic marine predators	Anderson, MA, Fisk, AT, Laing, R, Noël, M, Angnatok, J, Kirk, J, Evans, M, Pijogge, L & Brown, TM	2023	Scientific Reports	10.1038/s41598-023-39091-9	y	y	y	n			n				n
Changes in the vertical distribution of age-0 walleye pollock (Gadus chalcogrammus) during warm and cold years in the southeastern Bering Sea	Spear, A, Andrews , AGA, Duffy-Anderson, J, Jarvis, T, Kimmel, D & McKelvey, D	2023	Fisheries Oceanography	10.1111/fog.12618	n						n				n
Changes in protein oxidation, structure, and thermal stability of chicken breast subjected to ultrasound-assisted immersion freezing during frozen storage	Zhang, C, Li, YX, Xia, XF, Sun, QX, Sun, FD & Kong, BH	2023	Food Chemistry	10.1016/j.foodchem.2022.133874	n						n				n
CFD study of transient heating and cooling of a blank mould with a conformal cooling channel for manufacturing glass containers	Rosa, N, Costa, J & Lopes, AG	2023	Results in Engineering	10.1016/j.rineng.2023.100932	n						n				n
Cellulose-reinforced poly(Ionic Liquids) composite hydrogel for infected wounds therapy and real-time reliable bioelectronic	Zhu, MN, Gong, DJF, Ji, ZX, Yang, JQ, Wang, MS, Wang, ZH, Tao, SY, Wang, XH & Xu, M	2023	Chemical Engineering Journal	10.1016/j.cej.2023.146816	n						n				n
Carryover effects of winter mercury contamination on summer concentrations and reproductive performance in little auks	Carravieri, A, Lorioux, S, Angelier, F, Chastel, O, Albert, C, Bråthen, VS, Brisson-Curadeau, É, Clairbaux, M, Delord, K, Giraudeau, M, Perret, S, Poupart, T, Ribout, C, Viricel-Pante, A, Grémillet, D, Bustamante, P & Fort, J	2023	Environmental Pollution	10.1016/j.envpol.2022.120774	y	y	y	n			n				n
Can Heat-Activated Peroxymonosulfate Be Used as a Pretreatment to Mitigate Fouling for Membrane Distillation: Performance of Individual Organics?	Liu, MX, Zhang, L, Han, L, Mei, CH, Xu, CW, Yuan, R & Geng, CX	2023	Water	10.3390/w15061148	n						n				n
Burn assessment: A critical review on care, advances in burn healing and pre-clinical animal studies	Patel, R, Desai, R, Patel, A, Shah, SL, Prajapati, B, Patel, V & Alexander, A	2023	Journal of Research in Pharmacy	10.29228/jrp.443	y	n					n				n
Breeding in the pandemic: short-term lockdown restrictions in a European capital city did not alter the life-history traits of two urban adapters	Corsini, M, Jagiello, Z, Walesiak, M, Redlisiak, M, Stadnicki, I, Mierzejewska, E & Szulkin, M	2023	Urban Ecosystems	10.1007/s11252-022-01309-5	y	y	y	n			n				n
Breeding biology of the Cyprus Coal Tit (Periparus ater cypriotes) in the coniferous Paphos Forest, Cyprus, over a 9-year period	Nikolaou, P, Charalambidou, I, Nicolaou, K & Kassinis, N	2023	Zoology in the Middle East	10.1080/09397140.2023.2200092	y	y	y	n			n				n
Breath holding as a thermoregulation strategy in the deep-diving scalloped hammerhead shark	Royer, M, Meyer, C, Royer, J, Maloney, K, Cardona, E, Blandino, C, da Silva, GF, Whittingham, K & Holland, KN	2023	Science	10.1126/science.add4445	y	y	n				n				n
Bovine Lactoferrin-Loaded Plasmonic Magnetoliposomes for Antifungal Therapeutic Applications	Pereira, M, Rodrigues, ARO, Amaral, L, Corte-Real, M, Santos-Pereira, C & Castanheira, EMS	2023	Pharmaceutics	10.3390/pharmaceutics15082162	y	y	n				n				n
Born in the cold: contrasted thermal exchanges and maintenance costs in juvenile and adult snow buntings on their breeding and wintering grounds	Demers, R, O'Connor, RS, Le Pogam, A, Young, KG, Berteaux, D, Tam, A & Vézina, F	2023	Journal of Comparative Physiology B-Biochemical Systems and Environmental Physiology	10.1007/s00360-023-01502-8	y	y	y	n			n				n
Body-Shaping Membrane to Regenerate Breast Fat by Elastic Structural Holding	Kim, HS, Park, J, Ha, HS, Baek, S, Lee, CH, Lee, KYB, Park, S, Kim, J, Yi, SW & Sung, HJ	2023	Research	10.34133/research.0137	y	y	n				n				n
Body temperature-induced adhesive hyaluronate/gelatin-based hybrid hydrogel dressing for promoting skin regeneration	Zhang, WW, Chen, HW, Zhao, JK, Chai, PF, Ma, GL, Dong, YH, He, X, Jiang, YQ, Wu, Q, Hu, ZG & Wei, QC	2023	International Journal of Biological MacRomolecules	10.1016/j.ijbiomac.2023.126848	n						n				n
Body surface temperature of rats reveals both magnitude and sex differences in the acute stress response	Wongsaengchan, C, McCafferty, DJ, Evans, NP, McKeegan, DEF & Nager, RG	2023	Physiology & Behavior	10.1016/j.physbeh.2023.114138	y	y	n	y	y	y	n				n
Birds are better at regulating heat loss through their legs than their bills: implications for body shape evolution in response to climate	McQueen, A, Barnaby, R, Symonds, MRE & Tattersall, GJ	2023	Biology Letters	10.1098/rsbl.2023.0373	y	y	y	y	y		y
Biophysical models accurately characterize the thermal energetics of a small invasive passerine bird	Sentís, M, Pacioni, C, De Cuyper, A, Janssens, GPJ, Lens, L & Strubbe, D	2023	Iscience	10.1016/j.isci.2023.107743	y	y	y	n			n				n
Bionic Design and Optimization of the Wear-Resistant Structure of Piston Rings in Internal Combustion Engines	Tian, WJ, Zhang, JH, Zhou, KY, Chen, Z, Shen, ZT, Yang, XB & Cong, Q	2023	Lubricants	10.3390/lubricants11110484	n						n				n
Biological properties of surface modified 316 LVM steel	Dyner, A, Major, R, Major, L, Szewczenko, J, Lukaszkowicz, K, Barabaszová, KC, Krzywiecki, M & Basiaga, M	2023	Archives of Civil and Mechanical Engineering	10.1007/s43452-023-00776-7	n						n				n
Biological heat and mass transport mechanisms behind nanoparticles migration revealed under microCT image guidance	Singh, M	2023	International Journal of Thermal Sciences	10.1016/j.ijthermalsci.2022.107996	n						n				n
Bioactive strong biodegradable bone cement for rapid osteointegration and osteogenesis	Zhao, XM, Gao, J, Han, H, Lou, XX, Ma, HY, Su, XC, Zhang, LY, Tian, J, Len, B & Zhang, YA	2023	Chemical Engineering Journal	10.1016/j.cej.2023.145609	n						n				n
Bergmann's Rule under Rocks: Testing the Influence of Latitude and Temperature on a Chiton from Mexican Marine Ecoregions	Hernández-P, R, Benítez, HA, Ornelas-García, CP, Correa, M, Suazo, MJ & Piñero, D	2023	Biology-Basel	10.3390/biology12060766	y	y	n				n				n
Behavioural and physiological responses to experimental temperature changes in a long-billed and long-legged bird: a role for relative appendage size?	Playà-Montmany, N, González-Medina, E, Cabello-Vergel, J, Parejo, M, Abad-Gómez, JM, Sánchez-Guzmán, JM, Villegas, A & Masero, JA	2023	Behavioral Ecology and Sociobiology	10.1007/s00265-022-03280-9	y	y	y	n			n				n
Bat roosting strategies and torpor expression in a wildfire-affected landscape during summer	Doty, AC, Crawford, RD & Blakey, RV	2023	Fire Ecology	10.1186/s42408-023-00199-y	y	y	y	n			n				n
Basic physiological effects of ketamine-xylazine mixture as a general anesthetic preparation for rodent surgeries	Irwin, MR, Curay, CM, Choi, S & Kiyatkin, EA	2023	Brain Research	10.1016/j.brainres.2023.148251	y	y	n				n				n
Basic metabolic and vascular effects of ketamine and its interaction with fentanyl	Irwin, MR, Curay, CM, Choi, S & Kiyatkin, EA	2023	Neuropharmacology	10.1016/j.neuropharm.2023.109465	y	y	n				n				n
Bacterial protease-responsive shape memory polymers for infection surveillance and biofilm inhibition in chronic wounds	Ramezani, M & Monroe, MBB	2023	Journal of Biomedical Materials Research Part A	10.1002/jbm.a.37527	n						n				n
Avian Diversity Responds Unimodally to Natural Landcover: Implications for Conservation Management	De Camargo, RX	2023	Animals	10.3390/ani13162647	y	y	y	n			n				n
Au Nanorod-Based Thermoplasmonic Modulation of Cardiomyocyte Activity with Local Temperature Readout with Implications for Cardiac Physiology In Vitro Models	Guo, FL, Yu, W, Deschaume, O, Jooken, S, Liu, LW, Wei, Q, Thielemans, W & Bartic, C	2023	Acs Applied Nano Materials	10.1021/acsanm.3c03459	n						n				n
Association of metabolic syndrome risk factors with activation of brown adipose tissue evaluated by infrared thermography	da Rosa, SE, Neves, EB, Martinez, EC, Marson, RA & dos Reis, VMMD	2023	Quantitative Infrared Thermography Journal	10.1080/17686733.2023.2201103	y	y	n				n				n
Assessment of Ventral Tail Base Surface Temperature for the Early Detection of Japanese Black Calves with Fever	Sasaki, Y, Iki, Y, Anan, T, Hayashi, J & Uematsu, M	2023	Animals	10.3390/ani13030469	y	y	y	y	y		y
Assessment of Preference Behavior of Layer Hens under Different Light Colors and Temperature Environments in Long-Time Footage Using a Computer Vision System	Kodaira, V, Siriani, ALR, Medeiros, HP, De Moura, DJ & Pereira, DF	2023	Animals	10.3390/ani13152426	y	y	y	n			n				n
Assessment and optimization of environmental regulation measures for stone carvings from the perspective of algal growth	Xie, HR, Shen, L, Chen, XH, Hokoi, S & Li, YH	2023	Building and Environment	10.1016/j.buildenv.2023.110115	n						n				n
Assessing the stability-indicating properties of alternative potency assays for inactivated influenza vaccine	Ekimov, A, Arunachalam, AB, Blake, T, Bodle, J, Couzens, L, Dubey, S, Eichelberger, M, Engelhardt, OG, Gubinelli, F, Joshi, M, Melnyk, D, Palladino, G, Rigsby, P, Rockman, S, Savina, N, Smith, E & Gilchrist, SAN	2023	Vaccine	10.1016/j.vaccine.2023.06.051	n						n				n
Assessing the performance gap of two dynamic thermal modelling software tools when comparing with real-time data in relation to thermal loss	Salehi, B, Andrews, D, Chaer, I, Gillich, A & Newton, EJ	2023	Building Services Engineering Research & Technology	10.1177/01436244231153839	n						n				n
Aspergillosis in a Cockatiel (Nymphicus hollandicus)	Martinez-Pereira, MA, Pereira, LD & Silva, PHAG	2023	Acta Scientiae Veterinariae	10.22456/1679-9216.127704	y	n					n				n
Aspects of the skin morphology in the sub-Antarctic fur seal Arctocephalus tropicalis	Bester, MN & van Ouwerkerk, M	2023	Zoomorphology	10.1007/s00435-023-00619-2	y	y	y	n			n				n
ASFV proteins presented at the surface of T7 phages induce strong antibody responses in mice	Li, YF, Sun, RQ, Li, SJ, Tan, Z, Li, ZX, Liu, YB, Guo, YY & Huang, JH	2023	Journal of Virological Methods	10.1016/j.jviromet.2023.114725	n						n				n
Artificial homeostatic temperature regulation via bio-inspired feedback mechanisms	Feketa, P, Birkoben, T, Noll, M, Schaum, A, Meurer, T & Kohlstedt, H	2023	Scientific Reports	10.1038/s41598-023-31963-4	y	y	n				n				n
Approaches of Egg Decontamination for Sustainable Food Safety	Mahmoud, BY, Semida, DA, Elnesr, SS, Elwan, H & El-Full, EA	2023	Sustainability	10.3390/su15010464	n						n				n
Approaches for Numerical Modeling and Simulation of the Filling Phase in Injection Molding: A Review	Baum, M, Anders, D & Reinicke, T	2023	Polymers	10.3390/polym15214220	n						n				n
Application of infrared thermography and machine learning techniques in cattle health assessments: A review	Wang, YC, Li, Q, Chu, MY, Kang, X & Liu, G	2023	Biosystems Engineering	10.1016/j.biosystemseng.2023.05.002	n						n				n
Application of 3D-printed tissue-engineered skin substitute using innovative biomaterial loaded with human adipose-derived stem cells in wound healing	Fu, HJ, Zhang, DQ, Zeng, JS, Fu, Q, Chen, ZY, Sun, XR, Yang, Y, Li, SY & Chen, ML	2023	International Journal of Bioprinting	10.18063/ijb.v9i2.674	n						n				n
Application and research progress of infrared thermography in temperature measurement of livestock and poultry animals: A review	Cai, ZJ, Cui, JL, Yuan, HB & Cheng, M	2023	Computers and Electronics in Agriculture	10.1016/j.compag.2022.107586	n						n				n
Antimicrobial, anti-inflammatory and anti-arthritic activity of hemolymph lectin (NagLec) isolated from the freshwater crab, Oziotelphusa naga	Vargila, F, Bai, SMM, Mary, JVJ & Ramesh, M	2023	Fish & Shellfish Immunology	10.1016/j.fsi.2023.109001	n						n				n
Anti-skin ageing activities of rice (Oryza sativa) bran soft and hard waxes in cultured skin cells	Chaikul, P, Kanlayavattanakul, M, Khongkow, M, Jantimaporn, A & Lourith, N	2023	International Journal of Cosmetic Science	10.1111/ics.12918	n						n				n
Angiotensinergic neurotransmission in the bed nucleus of the stria terminalis is involved in cardiovascular responses to acute restraint stress in rats	Gomes-de-Souza, L, Santana, FG, Duarte, JO, Barretto-de-Souza, L & Crestani, CC	2023	Pflugers Archiv-European Journal of Physiology	10.1007/s00424-023-02791-2	y	y	n	y	y	y	n				n
Angiopep-2-conjugated FeTi@Au core-shell nanoparticles for tumor targeted dual-mode magnetic resonance imaging and hyperthermic glioma therapy	Thirumurugan, S, Dash, P, Liu, XR, Tseng, YY, Chung, JH, Li, YQ, Zhao, G, Lin, CP, Lin, YC & Chung, RJ	2023	Nanomedicine-Nanotechnology Biology and Medicine	10.1016/j.nano.2023.102673	n						n				n
Analytical calculation method for predicting contact loads and structural strength of metallic gasket of subsea connectors under thermal loads	Zhang, K, Cheng, HR, Liu, JP & Wang, HN	2023	Proceedings of the Institution of Mechanical Engineers Part M-Journal of Engineering for the Maritime Environment	10.1177/14750902231157808	n						n				n
Analysing the Effect of Permeation Enhancers on the In Vitro Skin Permeability of Propranolol: A Mechanistic Study	Moghimipour, E, Tajmal, A, Kaydan, HH & Salimi, A	2023	Journal of Research in Pharmacy	10.29228/jrp.290	y	y	n				n				n
An updated profile of the bovine acute phase response following an intravenous lipopolysaccharide challenge	Smock, TM, Broadway, PR, Sanchez, NCB, Carroll, JA, Theurer, ME & Hales, KE	2023	Journal of Animal Science	10.1093/jas/skad133	y	y	y	y	y		y
An investigation of hollow NiCrAl metal fiber porous material for high-temperature sealing	Wei, XL, Zhang, YF, Ma, B, Li, DQ, Chen, WW, Cheng, HW, Wang, L, Tao, YQ, Lu, L, Li, MY & Fu, HF	2023	Journal of Alloys and Compounds	10.1016/j.jallcom.2023.169493	n						n				n
An Experiment Study on the Dynamic Behavior of Concrete Used in a Mine Sealing Wall under a High Temperature	Wang, QS & Luo, ZM	2023	Applied Sciences-Basel	10.3390/app13169339	y	y	n				n				n
An anti-bacterial porous shape memory self-adaptive stiffened polymer for alveolar bone regeneration after tooth extraction	Zhang, WJ, Yu, ML, Cao, YQ, Zhuang, ZH, Zhang, KX, Chen, D, Liu, WG & Yin, JB	2023	Bioactive Materials	10.1016/j.bioactmat.2022.08.030	n						n				n
Alternative slaughter procedures: on-farm slaughter and transport system for broilers	Samoylov, AV, Schwean-Lardner, K, Crowe, TG, Daley, W, Giorges, A, Kiepper, B, Bourassa, D, Bowker, B, Zhuang, H, Christensen, K & Buhr, RJ	2023	Poultry Science	10.1016/j.psj.2023.103137	y	y	n				n				n
Alternative highland adaptations: organ masses and fur insulation in Afroalpine rodents	Lövy, M, Boratynski, Z, Okrouhlík, J, Svacinova, L, Meheretu, Y & Sumbera, R	2023	Journal of Zoology	10.1111/jzo.13028	y	y	y	n			n				n
Alleviation of thermal nociception depends on heat-sensitive neurons and a TRP channel in the brain	Liu, JQ, Liu, WW, Thakur, D, Mack, J, Spina, A & Montell, C	2023	Current Biology	10.1016/j.cub.2023.04.055	y	y	n				n				n
Alginate/gelatin/boron-doped hydroxyapatite-coated Ti implants: in vitro and in vivo evaluation of osseointegration	Pazarçeviren, AE, Evis, Z, Dikmen, T, Altunbas, K, Yaprakci, MV, Keskin, D & Tezcaner, A	2023	Bio-Design and Manufacturing	10.1007/s42242-022-00218-y	n						n				n
Al2O3-Phosphate Bioceramic Fabrication via Spark Plasma Sintering-Reactive Synthesis: In Vivo and Microbiological Investigation	Evgeniy, P, Shichalin, O, Apanasevich, V, Plekhova, N, Belov, A, Buravlev, I, Portnyagin, A, Mayorov, V, Skurikhina, Y, Fedorets, A, Buravleva, A, Gridasova, E & Shi, Y	2023	Journal of Composites Science	10.3390/jcs7100409	n						n				n
Aircraft engine nozzle guide vane surface temperature optimization	Lou, DC, Wang, MJ, Liang, JH, Zeng, J, Huang, XY & Chen, AL	2023	Heliyon	10.1016/j.heliyon.2023.e20222	y	y	n				n				n
Aging is associated with impaired triggering of TRPV3-mediated cutaneous vasodilation: a crucial process for local heat exposure	Martin, LS, Josset-Lamaugarny, A, El Jammal, T, Ducreux, S, Chevalier, FP & Fromy, B	2023	Geroscience	10.1007/s11357-023-00981-5	y	y	y	n			n				n
Ageing behaviour and molecular/network structure evolution of EPDM/carbon black composites under compression and in thermal-oxidative environments	Guo, JX, Xu, PK, Lv, J, Han, X, Sun, Y, Hou, DW, Yuan, Z & Li, CJ	2023	Polymer Degradation and Stability	10.1016/j.polymdegradstab.2023.110417	n						n				n
Age effects on Nazca booby foraging performance are largely constant across variation in the marine environment: Results from a 5-year study in Galapagos	McKee, JL, Tompkins, EM, Estela, FA & Anderson, DJ	2023	Ecology and Evolution	10.1002/ece3.10138	y	y	y	n			n				n
Aerosol deposition of alumina films on microstructured silicon substrates	Matsubayashi, Y & Akedo, J	2023	Ceramics International	10.1016/j.ceramint.2023.03.293	n						n				n
Adverse short-term effects of ozone on cardiovascular mortalities modified by season and temperature: a time-series study	Gao, PJ, Wu, YS, He, LH, Wang, L, Fu, YB, Chen, JR, Zhang, FY, Krafft, T & Martens, P	2023	Frontiers in Public Health	10.3389/fpubh.2023.1182337	n						n				n
ADSORPTION ISOTHERM CHARACTERISTICS OF CALCIUM CARBON MICROPARTICLES PREPARED FROM CHICKEN BONE WASTE TO SUPPORT SUSTAINABLE DEVELOPMENT GOALS (SDGS)	Nandiyanto, ABD, Ragadhita, RISTI, Fiandini, MELI, Maryanti, RINA, Al Husaeni, DN & Al Husaeni, DF	2023	Journal of Engineering Science and Technology		n						n				n
Acute stress and restricted diet reduce bill-mediated heat dissipation in the song sparrow (Melospiza melodia): implications for optimal thermoregulation	Zuluaga, JD & Danner, RM	2023	Journal of Experimental Biology	10.1242/jeb.245316	y	y	y	y	y		y
Acute effect of propranolol on resting energy expenditure in hyperthyroid patients	Senn, JR, Löliger, RC, Fischer, JGW, Bur, F, Maushart, CI & Betz, MJ	2023	Frontiers in Endocrinology	10.3389/fendo.2022.1026998	y	y	n				n				n
Acute cold stress induces intestinal injury via CIRP-TLR4-IRE1 signaling pathway in pre-starter broilers	Wu, JJ, Li, GY, Guo, HN, Huang, B, Li, GH & Dai, SF	2023	Molecular Biology Reports	10.1007/s11033-023-08487-1	y	y	y	n			n				n
Across the North Pacific, dietary-induced stress of breeding rhinoceros auklets increases with high summer Pacific Decadal Oscillation index	Shimabukuro, U, Takahashi, A, Okado, J, Kokubun, N, Thiebot, JB, Will, A, Watanuki, Y, Addison, B, Hatch, SA, Hipfner, JM, Slater, L, Drummond, BA & Kitaysky, AS	2023	Marine Ecology Progress Series	10.3354/meps14276	y	y	y	n			n				n
Acetolactate Decarboxylase as an Important Regulator of Intracellular Acidification, Morphological Features, and Antagonism Properties in the Probiotic Lactobacillus reuteri	Wang, XQ, Chen, P, Wang, J, Wang, Y, Miao, Y, Wang, XL, Li, QL, Zhang, XL & Duan, JY	2023	Molecular Nutrition & Food Research	10.1002/mnfr.202300337	n						n				n
Accelerating bone regeneration in cranial defects using an injectable organic-inorganic composite hydrogel	Bian, Q, Guo, C, Cui, SQ, Liu, J, Xu, GH & Feng, W	2023	Journal of Materials Chemistry B	10.1039/d3tb00332a	n						n				n
Ablation Mechanism of AlSiB-C/C Composites under an Oxy-Acetylene Torch	Han, QC, Chang, L, Sun, ZQ, Sun, JQ, Wei, ZY, Wang, PP, Xiu, ZY, Gou, HS, Kang, PC & Wu, GH	2023	Metals	10.3390/met13010160	n						n				n
Abdominal TRPV1 channel desensitization enhances stress-induced hyperthermia during social stress in rats	Reis, TO, Noronha, SISR, Lima, PMA, De Abreu, ARR, Mesquita, LBT, Ferreira, FI, Silva, FC, Chianca, DA & De Menezes, RC	2023	Autonomic Neuroscience-Basic & Clinical	10.1016/j.autneu.2023.103073	y	y	n	y	y	y	n				n
A Transparent Quartz Laparoscopic Jaw Design for Infrared Laser Sealing of Vascular Tissues using a Reciprocating, Side-firing Fiber	O'Brien, PJ, Saeed, WM & Fried, NM	2023	Diagnostic and Therapeutic Applications of Light in Cardiology 2023	10.1117/12.2650462	n						n				n
A temperature-responsive intravenous needle that irreversibly softens on insertion	Agno, KC, Yang, KM, Byun, SH, Oh, S, Lee, S, Kim, H, Kim, K, Cho, S, Jeong, WI & Jeong, JW	2023	Nature Biomedical Engineering	10.1038/s41551-023-01116-z	n						n				n
A study on building and testing fractal model for predicting end face wear of Aeroengine's floating ring seal	Zhang, ZM, Ding, XX, Xu, J, Jiang, HT, Li, N & Si, JX	2023	Wear	10.1016/j.wear.2023.205079	n						n				n
A Single-Administration Microneedle Skin Patch for Multi-Burst Release of Vaccine against SARS-CoV-2	Tran, KTM, Gavitt, TD, Le, TT, Graichen, A, Lin, F, Liu, Y, Tulman, ER, Szczepanek, SM & Nguyen, TD	2023	Advanced Materials Technologies	10.1002/admt.202200905	n						n				n
A Review of Circumpolar Arctic Marine Mammal Health-A Call to Action in a Time of Rapid Environmental Change	Barratclough, A, Ferguson, SH, Lydersen, C, Thomas, PO & Kovacs, KM	2023	Pathogens	10.3390/pathogens12070937	y	n					n				n
A retrospective socio-ecological analysis of seal strandings in the Gulf of Maine	Haverkamp, H, Chang, HY, Newcomb, E, Doughty, L, Walk, D, Seton, R, Jones, LS, Todd, S & Cammen, KM	2023	Marine Mammal Science	10.1111/mms.12975	y	y	y	n			n				n
A Potential Resuscitation Route on Battlefield: Immediate Intraperitoneal Fluid Administration Post-burn Shows Satisfactory Fluid Absorption and Anti-shock Effects	Liu, ZX, Li, DW, Ma, JL, Liu, XZ, Zhang, BH, Qi, ZL, Zhang, W, Yuan, HG, Niu, YZ & Shen, CA	2023	Military Medicine	10.1093/milmed/usad173	n						n				n
A Novel Flp Reporter Mouse Shows That TRPA1 Expression Is Largely Limited to Sensory Neuron Subsets	Patil, MJ, Kim, SH, Bahia, PK, Nair, SS, Darcey, TS, Fiallo, J, Zhu, XX, Frisina, RD, Hadley, SH & Taylor-Clark, TE	2023	Eneuro	10.1523/ENEURO.0350-23.2023	y	y	n				n				n
A Novel Ferroptosis Inhibitor UAMC-3203, a Potential Treatment for Corneal Epithelial Wound	Balla, A, Tran, B, Valtari, A, Steven, P, Scarpellini, C, Augustyns, K, Urtti, A, Vellonen, KS & Ruponen, M	2023	Pharmaceutics	10.3390/pharmaceutics15010118	y	y	n				n				n
A Novel C-C Chemoattractant Cytokine (Chemokine) Receptor 6 (CCR6) Antagonist (PF-07054894) Distinguishes between Homologous Chemokine Receptors, Increases Basal Circulating CCR6+T Cells, and Ameliorates Interleukin-23-Induced Skin Inflammation	Li, W, Crouse, KK, Alley, J, Frisbie, RK, Fish, SC, Andreyeva, TA, Reed, LA, Thorn, M, DiMaggio, G, Donovan, CB, Bennett, D, Garren, J, Oziolor, E, Qian, JS, Newman, L, Vargas, AP, Kumpf, SW, Steyn, SJ, Schnute, ME, Thorarensen, A, Hegen, M, Stevens, E, Collinge, M, Lanz, TA, Vincent, F, Vincent, MS & Berstein, G	2023	Journal of Pharmacology and Experimental Therapeutics	10.1124/jpet.122.001452	y	y	y	n			n				n
A non-invasive feather-based methodology for the detection of blood parasites (Haemosporida)	González-Olvera, M, Hernandez-Colina, A, Chantrey, J, Allen, S, Lopez, J & Baylis, M	2023	Scientific Reports	10.1038/s41598-023-43932-y	y	y	y	n			n				n
A Murine Model of Food Allergy by Epicutaneous Adjuvant-Free Allergen Sensitization Followed by Oral Allergen Challenge Combined with Aspirin for Enhanced Detection of Hypersensitivity Manifestations and Immunotherapy Monitoring	Kameda, K, Takahashi, E, Kimoto, T, Morita, R, Sakai, S, Nagao, M, Fujisawa, T & Kido, H	2023	Nutrients	10.3390/nu15030757	n						n				n
A low-energy emulsification platform based on a Diet Coke-Mentos reaction-derived bubbly flow for formulating various emulsions as drug carriers	Lin, YJ, Luo, PK, Su, HR, Lu, HY, Chang, WA, Chiang, MC, Chen, HL, Chen, K, Wei, HJ, Lin, KJ & Sung, HW	2023	Biomaterials	10.1016/j.biomaterials.2023.122264	n						n				n
A keystone avian predator faces elevated energy expenditure in a warming Arctic	Grunst, ML, Grunst, AS, Grémillet, D, Kato, A, Bustamante, P, Albert, C, Brisson-Curadeau, E, Clairbaux, M, Cruz-Flores, M, Gentès, S, Grissot, A, Perret, S, Ste-Marie, E, Jakubas, D, Wojczulanis-Jakubas, K & Fort, J	2023	Ecology	10.1002/ecy.4034	y	y	y	n			n				n
A hybrid axisymmetric conservative phase-field lattice Boltzmann method for hollow droplet migration	Qin, XM	2023	Frontiers in Physics	10.3389/fphy.2023.1230299	n						n				n
A diminutive snake species can maintain regional heterothermy in both and thermal environments	Cox, CL, Chung, AK, Davoll, ME, DeHart, SA, Gerardi, ST, Ly, TK, Moxley, K, Nipper, PT, Novak, DR, Reeves, PF, Williams, BJ & Logan, ML	2023	Journal of Experimental Biology	10.1242/jeb.245380	y	y	n				n				n
A cryogenic 14-channel 13C receiver array for 3T human head imaging	Wang, WJ, Sánchez-Heredia, JD, Olin, RB, Hansen, ESS, Laustsen, C, Zhurbenko, V & Ardenkjær-Larsen, JH	2023	Magnetic Resonance in Medicine	10.1002/mrm.29508	n						n				n
A Chromosome-Level Reference Genome for the Black-Legged Kittiwake (Rissa tridactyla), a Declining Circumpolar Seabird	Sozzoni, M, Obiol, JF, Formenti, G, Tigano, A, Paris, JR, Balacco, JR, Jain, N, Tilley, T, Collins, J, Sims, Y, Wood, J, Benowitz-Fredericks, ZM, Field, KA, Seyoum, E, Gatt, MC, Léandri-Breton, DJ, Nakajima, C, Whelan, S, Gianfranceschi, L, Hatch, SA, Elliott, KH, Shoji, A, Cecere, JG, Jarvis, ED, Pilastro, A & Rubolini, D	2023	Genome Biology and Evolution	10.1093/gbe/evad153	y	y	y	n			n				n
β-Lactoglobulin-fucoidan nanocomplexes: Energetics of formation, stability, and oligomeric structure of the bound protein	Dubovik, ASS, Plashchina, IGG, Usov, AII, Grinberg, VYY, Burova, TV & Grinberga, NV	2022	Food Hydrocolloids	10.1016/j.foodhyd.2022.107666	n						n				n
β-lactoglobulin and resveratrol nanocomplex formation is driven by solvation water release	do Vale, RTR, de Paula, HMC, Coelho, YL, Rezende, JD, Vidigal, MCTR, Da Silva, LHM & Pires, ACD	2022	Food Research International	10.1016/j.foodres.2022.111567	n						n				n
Zwitterionic microgel based anti(-bio)fouling smart membranes for tunable water filtration and molecular separation	Maity, S, Mishra, B, Nayak, K, Dubey, NC & Tripathi, BP	2022	Materials Today Chemistry	10.1016/j.mtchem.2022.100779	n						n				n
ZnO/MoS2/rGO Nanocomposite Non-Contact Passive and Chip-Less LC Humidity Sensor	Miao, FJ, Han, Y & Tao, BR	2022	Ieee Sensors Journal	10.1109/JSEN.2022.3169152	n						n				n
Winter torpor expression varies in four bat species with differential susceptibility to white-nose syndrome	Jackson, RT, Willcox, EV & Bernard, RF	2022	Scientific Reports	10.1038/s41598-022-09692-x	y	y	y	n			n				n
Will climate change affect the survival of tropical and subtropical species? Predictions based on Bulwer's petrel populations in the NE Atlantic Ocean	Cruz-Flores, M, Pradel, R, Bried, J, Militao, T, Neves, VC, González-Solís, J & Ramos, R	2022	Science of the Total Environment	10.1016/j.scitotenv.2022.157352	y	y	y	n			n				n
Widespread recent changes in morphology of Old World birds, global warming the immediate suspect	Dubiner, S & Meiri, S	2022	Global Ecology and Biogeography	10.1111/geb.13474	y	y	y	n			n				n
Which precocial rodent species is more suitable as the experimental model of microgravity influence on prenatal musculosketal development on international space station?	Sekulic, S, Jovanovic, A, Zivanovic, Z, Simic, S, Kesic, S, Petkovic, B, Capo, I & Loon, JJV	2022	Life Sciences in Space Research	10.1016/j.lssr.2022.04.001	y	y	y	n			n				n
Waterproof Performance of Sealing Gasket in Shield Tunnel: A Review	Gong, CJ, Wang, YY, Ding, WQ, Lei, MF & Shi, CH	2022	Applied Sciences-Basel	10.3390/app12094556	y	n					n				n
Vortex Tracking of Purge-Mainstream Interactions in a Rotating Turbine Stage	Mesny, AW, Glozier, MA, Pountney, OJ, Scobie, JA, Li, YS, Cleaver, DJ & Sangan, CM	2022	Journal of Turbomachinery-Transactions of the Asme	10.1115/1.4052690	n						n				n
Virus Stabilization with Enhanced Porous Superabsorbent Polymer (PSAP) Beads for Diagnostics and Surveillance	Chen, WS, Mei, ER & Xie, X	2022	Acs Es&t Water	10.1021/acsestwater.2c00239	n						n				n
Varicella-zoster virus-associated meningitis, encephalitis, and myelitis with sporadic skin blisters: A case report	Takami, K, Kenzaka, T, Kumabe, A, Fukuzawa, M, Eto, Y, Nakata, S, Shinohara, K & Endo, K	2022	World Journal of Clinical Cases	10.12998/wjcc.v10.i2.717	n						n				n
Variation in feather corticosterone levels in Alpine swift nestlings provides support for the hypo-responsive hypothesis	Jenni-Eiermann, S, Marin, JO & Bize, P	2022	General and Comparative Endocrinology	10.1016/j.ygcen.2021.113946	y	y	y	n			n				n
Utilizing the spatial frequency domain imaging to investigate change in optical parameters of skin exposed to thermal-hydrotherapy: Ex-vivo study	Abdelazeem, RM & Hamdy, O	2022	International Journal of Imaging Systems and Technology	10.1002/ima.22731	n						n				n
Utilization of eutrophicated Lemna minor for biosorption of acid blue dye	Prakash, P, Kumar, JA, Dhandapani, B, Vishnu, D, Sree, SH, Madhumeena, S, Lavanya, Y & Inbathamizh, L	2022	Biomass Conversion and Biorefinery	10.1007/s13399-021-02024-5	n						n				n
Using skin temperature and activity profiles to assign chronotype in birds	Strauss, AFT, McCafferty, DJ, Nord, A, Lehmann, M & Helm, B	2022	Animal Biotelemetry	10.1186/s40317-022-00296-w	y	y	y	n			n				n
Using RSM for Optimum of Optimum Production of Peptides from Edible Bird's Nest By-Product and Characterization of Its Antioxidant's Properties	Cao, J, Xiong, N, Zhang, Y, Dai, YW, Wang, YY, Lu, LY & Jiang, L	2022	Foods	10.3390/foods11060859	y	y	n				n				n
Using major genes to mitigate the deleterious effects of heat stress in poultry: an updated review	Fathi, MM, Galal, A, Radwan, LM, Abou-Emera, OK & Al-Homidan, IH	2022	Poultry Science	10.1016/j.psj.2022.102157	y	n					n				n
Using in vitro bioassays to guide the development of safer bio-based polymers for use in food packaging	Harper, E, Cunningham, E & Connolly, L	2022	Frontiers in Toxicology	10.3389/ftox.2022.936014	y	y	n				n				n
Using high-frequency ultrasonic and thermoelectric generators to enhance the performance of a photovoltaic module	Azimi, P, Shahsavar, A & Azimi, N	2022	Journal of Cleaner Production	10.1016/j.jclepro.2022.131393	n						n				n
Using habitat models for chinstrap penguins, Pygoscelis antarctica, to inform marine spatial management around the South Sandwich Islands during the penguin breeding season	Clucas, GV, Warwick-Evans, V, Hart, T & Trathan, PN	2022	Deep-Sea Research Part Ii-Topical Studies in Oceanography	10.1016/j.dsr2.2022.105093	n						n				n
Using facial infrared thermography to infer avian body temperatures in the wild	Gauchet, L, Jaeger, A & Grémillet, D	2022	Marine Biology	10.1007/s00227-022-04041-y	y	y	y	n			n				n
Use of subcutaneous transponders to monitor body temperature in laboratory rats	Pato, AM, Romero, DM, Holt, CSS, Nemirovsky, SI & Wolansky, MJ	2022	Journal of Pharmacological and Toxicological Methods	10.1016/j.vascn.2021.107145	y	y	n				n				n
Urban gulls show similar thermographic and behavioral responses to human shouting and conspecific alarm calls	Di Giovanni, J, Fawcett, TW, Templeton, CN, Raghav, S & Boogert, NJ	2022	Frontiers in Ecology and Evolution	10.3389/fevo.2022.891985	y	y	y	y	y		y
Upwelling Links Reproductive Success and Phenology in Tropical Brown Boobies Sula Leucogaster	Esparza, I, Elliott, KH, Gallardo, OG & Guzman, HM	2022	Marine Ornithology		y	y	y	n			n				n
Universality of Torpor Expression in Bats*	Fjelldal, MA, Soras, R & Stawski, C	2022	Physiological and Biochemical Zoology	10.1086/720273	y	n					n				n
Understanding the dynamics of physiological changes, protein expression, and PFAS in wildlife	Bangma, J, Guillette, TC, Bommarito, PA, Ng, C, Reiner, JL, Lindstrom, AB & Strynar, MJ	2022	Environment International	10.1016/j.envint.2021.107037	y	n					n				n
Ultrasound Guided Intra-Articular Injection of Triptolide-loaded Solid Lipid Nanoparticle for Treatment of Antigen-Induced Arthritis in Rabbits	Li, SL, Su, LY, Lv, GR, Luo, WW & Kang, YS	2022	Frontiers in Pharmacology	10.3389/fphar.2022.824015	y	y	y	n			n				n
Ultradian Near 2-4-h Rhythms of Body Temperature in Laboratory Rodents Depend on External Environmental Heliogeophysical Factor Reflected by Neutron Monitor Count Rate	Diatroptov, ME, Diatroptova, MA & Surov, A	2022	Bulletin of Experimental Biology and Medicine	10.1007/s10517-022-05500-8	y	y	n				n				n
True seals achieved global distribution by breaking Bergmann's rule	Rule, JP, Marx, FG, Evans, AR, Fitzgerald, EMG & Adams, JW	2022	Evolution	10.1111/evo.14488	y	y	y	n			n				n
TRPV3 and Itch: The Role of TRPV3 in Chronic Pruritus according to Clinical and Experimental Evidence	Um, JY, Kim, HB, Kim, JC, Park, JS, Lee, SY, Chung, BY, Park, CW & Kim, HO	2022	International Journal of Molecular Sciences	10.3390/ijms232314962	n						n				n
TRPV1 in male reproductive system: focus on sperm function	Xiao, WL & Chen, Y	2022	Molecular and Cellular Biochemistry	10.1007/s11010-022-04469-2	n						n				n
Transient Receptor Potential Melastatin 2 Thermosensitive Neurons in the Preoptic Area Involved in Menopausal Hot Flashes in Ovariectomized Mice	Yang, QY, Sun, YR, Wang, WJ, Jia, J, Bai, WP, Wang, K, Wang, ZY, Luo, XF, Wang, H & Qin, LH	2022	Neuroendocrinology	10.1159/000519949	y	y	n				n				n
Towards the sustainable'' operation at -30 °C without the expense of energy for heating on-face electronics: Intelligent heat conservation and waste heat utilization	Zhou, TL, Chen, ZD, Chen, SQ, Wang, F, Zhuo, YZ, Zhang, ZL, He, JY, Tan, HP, Liu, XH & Wang, X	2022	Energy Reports	10.1016/j.egyr.2022.05.024	n						n				n
Towards a multisensor station for automated biodiversity monitoring	Wägele, JW, Bodesheim, P, Bourlat, SJ, Denzler, J, Diepenbroek, M, Fonseca, V, Frommolt, KH, Geiger, MF, Gemeinholzer, B, Glöckner, FO, Haucke, T, Kirse, A, Kölpin, A, Kostadinov, I, Kühl, HS, Kurth, F, Lasseck, M, Liedke, S, Losch, F, Müller, S, Petrovskaya, N, Piotrowski, K, Radig, B, Scherber, C, Schoppmann, L, Schulz, J, Steinhage, V, Tschan, GF, Vautz, W, Velotto, D, Weigend, M & Wildermann,…	2022	Basic and Applied Ecology	10.1016/j.baae.2022.01.003	y	n					n				n
Toward an Accurate IR Remote Sensing of Body Temperature Radiometer Based on a Novel IR Sensing System Dubbed Digital TMOS	Avraham, M, Nemirovsky, J, Blank, T, Golan, G & Nemirovsky, Y	2022	Micromachines	10.3390/mi13050703	n						n				n
Toward a smart skin: Harnessing cuticle biosynthesis for crop adaptation to drought, salinity, temperature, and ultraviolet stress	Liu, L, Wang, XY & Chang, C	2022	Frontiers in Plant Science	10.3389/fpls.2022.961829	n						n				n
Total heat loss in broilers fed with different lipid sources	Alvarez, EAO, Mejia, AMG, Sepúlveda, CAG & Saraz, JAO	2022	Journal of Animal Behaviour and Biometeorology	10.31893/jabb.22029	y	y	y	n			n				n
Topical Vardenafil in Comparison with Tacrolimus on Induced Atopic Dermatitis in Mice	Muhammed, OF	2022	Journal of Pharmaceutical Negative Results	10.47750/pnr.2022.13.S07.002	y	y	n				n				n
Topical Tacrolimus Progylcosomes Nano-Vesicles As a Potential Therapy for Experimental Dry Eye Syndrome	Mohammad, Garg, V, Nirmal, J, Warsi, MH, Pandita, D, Kesharwani, P & Jain, GK	2022	Journal of Pharmaceutical Sciences	10.1016/j.xphs.2021.09.038	y	y	y	n			n				n
Topical application of the pharmacological cold mimetic menthol stimulates brown adipose tissue thermogenesis through a TRPM8, UCP1, and norepinephrine dependent mechanism in mice housed at thermoneutrality	McKie, GL, Medak, KD, Shamshoum, H & Wright, DC	2022	Faseb Journal	10.1096/fj.202101905RR	y	y	n				n				n
Tokishakuyakusan ameliorates lowered body temperature after immersion in cold water through the early recovery of blood flow in rats	Shimizu, T, Terawaki, K, Sekiguchi, K, Sanechika, S, Ohbuchi, K, Matsumoto, C & Ikeda, Y	2022	Journal of Ethnopharmacology	10.1016/j.jep.2021.114896	y	y	n	y	y	y	n				n
Time heals: Boosted breeding seabird populations on restored Cousine Island, Seychelles	Hart, LA, Olivier, I, Gane, J, Downs, CT & Brown, M	2022	African Journal of Ecology	10.1111/aje.12936	y	y	y	n			n				n
Thermoregulatory heat-escape/cold-seeking behavior in mice and the influence of TRPV1 channels	Masuda, Y, Sakai, R, Kato, I & Nagashima, K	2022	Plos One	10.1371/journal.pone.0276748	y	y	n				n				n
Thermoregulatory function and sexual dimorphism of the throat sack in Helmeted Guineafowl (Numida meleagris) across Africa	Van Niekerk, JH, Megía-Palma, R & Forcina, G	2022	Avian Research	10.1016/j.avrs.2022.100047	y	y	n				n				n
Thermoregulation in periparturient rabbit does and their neonatal kits with different litter sizes during West African winter	Habibu, B, Aliyu, A, Idris, SY, Buhari, HU, Galadanchi, FA, Abdulrahman, M & Yaqub, LS	2022	Animal Biotechnology	10.1080/10495398.2022.2150200	y	y	y	n			n				n
Thermoregulation by Bullsnakes (Pituophis catenifer sayi): do burrows make life easier on the prairies?	Johnson, NB, Poulin, RG & Somers, CM	2022	Canadian Journal of Zoology	10.1139/cjz-2021-0191	y	y	y	n			n				n
Thermodynamics of multilayer protein adsorption on a gold nanoparticle surface	Mishra, A & Das, PK	2022	Physical Chemistry Chemical Physics	10.1039/d2cp02439j	n						n				n
Thermo-responsive hydrogel-supported antibacterial material with persistent photocatalytic activity for continuous sterilization and wound healing	Liu, L, Shi, JP, Sun, X, Zhang, YQ, Qin, JW, Peng, SS, Xu, JX, Song, L & Zhang, Y	2022	Composites Part B-Engineering	10.1016/j.compositesb.2021.109459	n						n				n
Thermal influences on groundwater in urban environments-A multivariate statistical analysis of the subsurface heat island effect in Munich	Bottcher, F & Zosseder, K	2022	Science of the Total Environment	10.1016/j.scitotenv.2021.152193	y	y	n				n				n
Thermal imaging reveals social monitoring during social feeding in wild chimpanzees	Barrault, C, Soldati, A, Hobaiter, C, Mugisha, S, De Moor, D, Zuberbuhler, K & Dezecache, G	2022	Philosophical Transactions of the Royal Society B-Biological Sciences	10.1098/rstb.2021.0302	y	y	y	y	y		y
Thermal energetics of male courtship song in a lek-breeding bat	Collier, K, Parsons, S & Czenzena, ZJ	2022	Behavioral Ecology and Sociobiology	10.1007/s00265-022-03141-5	y	y	y	n			n				n
Thermal effects of plumage coloration	ROGALLA, S, SHAWKEY, MD & D'ALBA, L	2022	Ibis	10.1111/ibi.13100	y	n					n				n
Thermal degradation behavior of flame-resistant fabrics exposed to fires: effect of air gap type and thickness	Zhang, XY, Tian, M, Wang, Q, Su, Y & Li, J	2022	Textile Research Journal	10.1177/00405175221104262	n						n				n
Thermal conditioning of remoistened wheat straw to produce durable pellets	Yu, Y, Sokhansanj, S & Lau, A	2022	Biomass & Bioenergy	10.1016/j.biombioe.2022.106622	n						n				n
Thermal biology and roost selection of free-ranging male little forest bats, Vespadelus vulturnus, during winter	Chenery, M, Geiser, F & Stawski, C	2022	Journal of Mammalogy	10.1093/jmammal/gyac022	y	y	y	n			n				n
Theobromine enhances the conversion of white adipocytes into beige adipocytes in a PPAR gamma activation-dependent manner	Tanaka, E, Mitani, T, Nakashima, M, Yonemoto, E, Fujii, H & Ashida, H	2022	Journal of Nutritional Biochemistry	10.1016/j.jnutbio.2021.108898	y	y	n				n				n
The Use of Envi-Met for the Assessment of Nature-Based Solutions' Potential Benefits in Industrial Parks-A Case Study of Argales Industrial Park (Valladolid, Spain)	Alves, FM, Gonçalves, A & del Caz-Enjuto, MR	2022	Infrastructures	10.3390/infrastructures7060085	n						n				n
The temperature-sensitive receptors TRPV4 and TRPM8 have important roles in the pruritus of rosacea	Zhou, XY, Su, YX, Wu, SW, Wang, H, Jiang, RT & Jiang, X	2022	Journal of Dermatological Science	10.1016/j.jdermsci.2022.11.004	y	y	n				n				n
The role of peripheral transient receptor potential vanilloid 1 channels in stress-induced hyperthermia in rats subjected to an anxiogenic environment	Lima, PMA, Reis, TO, Wanner, SP, Chianca-Jr, DA & de Menezes, RC	2022	Journal of Thermal Biology	10.1016/j.jtherbio.2022.103191	y	y	n				n				n
The roadmap towards the efficiency limit for supercritical carbon dioxide coal fired power plant	Wang, ZF, Zheng, HN, Xu, JL, Li, MJ, Sun, EH, Guo, YD, Liu, C & Liu, GL	2022	Energy Conversion and Management	10.1016/j.enconman.2022.116166	n						n				n
The rise of thawing drip: Freezing rate effects on ice crystallization and myowater dynamics changes	Qian, SY, Hu, FF, Mehmood, W, Li, X, Zhang, CH & Blecker, C	2022	Food Chemistry	10.1016/j.foodchem.2021.131461	n						n				n
The resting frequency of echolocation signals changes with body temperature in the hipposiderid bat Hipposideros armiger	Schoeppler, D, Denzinger, A & Schnitzler, HU	2022	Journal of Experimental Biology	10.1242/jeb.243569	y	y	y	n			n				n
The interaction capabilities of phytoconstituents of ethanolic seed extract of cumin (Cuminum cyminum L.) with HMG-CoA reductase to subside the hypercholesterolemia: A mechanistic approach	Chouhan, H, Purohit, A, Ram, H, Chowdhury, S, Kashyap, P, Panwar, A & Kumar, A	2022	Food Frontiers	10.1002/fft2.122	n						n				n
The Infrared Thermography Toolbox: An Open-access Semi-automated Segmentation Tool for Extracting Skin Temperatures in the Thoracic Region including Supraclavicular Brown Adipose Tissue	Mishre, ASDS, Straat, ME, Martinez-Tellez, B, Gutierrez, AM, Kooijman, S, Boon, MR, Dzyubachyk, O, Webb, A, Rensen, PCN & Kan, HE	2022	Journal of Medical Systems	10.1007/s10916-022-01871-7	n						n				n
The influence on behavior and physiology of white-feathered end-of-cycle hens during simulated transport	Frerichs, C, Beaulac, K, Crowe, TG & Schwean-Lardner, K	2022	Poultry Science	10.1016/j.psj.2021.101599	y	y	y	n			n				n
The influence of resting posture and orientation on alertness and escape in shorebirds	Timmis, AD, Symonds, MRE & Weston, MA	2022	Journal of Ornithology	10.1007/s10336-021-01957-y	y	y	y	n			n				n
The Frictional Restrengthening and Permeability Evolution of Slipping Shale Fractures During Seismic Cycles	Jia, YZ, Song, CP & Liu, R	2022	Rock Mechanics and Rock Engineering	10.1007/s00603-021-02751-1	n						n				n
The force of the myosin motor sets cooperativity in thin filament activation of skeletal muscles	Caremani, M, Marcello, M, Morotti, I, Pertici, I, Squarci, C, Reconditi, M, Bianco, P, Piazzesi, G, Lombardi, V & Linari, M	2022	Communications Biology	10.1038/s42003-022-04184-0	y	y	n				n				n
The foraging behavior of nonbreeding Adelie penguins in the western Antarctic Peninsula during the breeding season	Oosthuizen, WC, Pistorius, PA, Korczak-Abshire, M, Hinke, JT, Santos, M & Lowther, AD	2022	Ecosphere	10.1002/ecs2.4090	y	y	y	n			n				n
The extended avian urban phenotype: anthropogenic solid waste pollution, nest design, and fitness	Jagiello, Z, Corsini, M, Dylewski, L, Ibáñez-Alamo, JD & Szulkin, M	2022	Science of the Total Environment	10.1016/j.scitotenv.2022.156034	y	y	y	n			n				n
The evolving roles of alarin in physiological and disease conditions, and its future potential clinical implications	Abebe, EC, Mengstie, MA, Seid, MA, Malik, T & Dejenie, TA	2022	Frontiers in Endocrinology	10.3389/fendo.2022.1028982	y	n					n				n
The evolution of seafloor venting from hydrate-sealed gas reservoirs	Meazell, K & Flemings, PB	2022	Earth and Planetary Science Letters	10.1016/j.epsl.2021.117336	n						n				n
The Effect of Limiting the Time of Feed Access during the Growing Phase on the Performance of Broilers	Ranjbar, A, Navidshad, B, Asadi, MR, Aghjehgheshlagh, FM & Hesari, K	2022	Iranian Journal of Applied Animal Science		y	y	y	n			n				n
The Effect of Laser Ablation Pulse Width and Feed Speed on Necrosis and Surface Damage of Cortical Bone	Robles-Linares, JA, Winter, K & Liao, ZR	2022	Chinese Journal of Mechanical Engineering	10.1186/s10033-022-00740-1	n						n				n
The Effect of Application of Chicken Gelatin on Reducing the Weight Loss of Beef Sirloin after Thawing	Martinek, J, Gál, R, Mokrejs, P, Suchácková, K, Pavlackova, J & Kalendová, A	2022	Polymers	10.3390/polym14153094	n						n				n
The current trajectory of king penguin (Aptenodytes patagonicus) chick numbers on Macquarie Island in relation to environmental conditions	Pascoe, P, Raymond, B, Carmichael, N & McInnes, J	2022	Ices Journal of Marine Science	10.1093/icesjms/fsac139	y	y	y	n			n				n
The correlations of adverse effect and tonifying effect of ginseng medicines	Ran, XK, Dou, DQ, Chen, HY & Ren, GQ	2022	Journal of Ethnopharmacology	10.1016/j.jep.2022.115113	y	y	n				n				n
The Combination of Low-Temperature Plasma and Tripterygium wilfordii Hook F on Ameliorating Imiquimod-Induced Psoriasiform Dermatitis in Mice	Zhang, S, Chen, BH, Liu, DW & Chen, HX	2022	Applied Sciences-Basel	10.3390/app12010356	y	y	n				n				n
The biological activity and signaling profile of EGF/EGFR were affected under heat stress conditions in IEC6 cells	Wang, GX, Yang, Y, Zhang, S, Lan, HN & Zheng, X	2022	General and Comparative Endocrinology	10.1016/j.ygcen.2022.114050	y	y	n				n				n
The Assessment of Skin Homeostasis Changes after Using Different Types of Excipients in Healthy Individuals	Ordoñez-Toro, A, Montero-Vilchez, T, Muñoz-Baeza, J, Sanabria-De-la-Torre, R, Buendia-Eisman, A & Arias-Santiago, S	2022	International Journal of Environmental Research and Public Health	10.3390/ijerph192416678	n						n				n
The Arctic tern Sterna paradisaea: consistency and variability in spatial use at a global oceanographic scale	Redfern, CPF & Bevan, RM	2022	Marine Ecology Progress Series	10.3354/meps14054	y	y	y	n			n				n
The Aramid-Coating-on-Aramid Strategy toward Strong, Tough, and Foldable Polymer Aerogel Films	Yang, SX, Xie, CJ, Qiu, T & Tuo, X	2022	Acs Nano	10.1021/acsnano.2c04572	n						n				n
The acute phase response in bats (Carollia perspicillata) varies with time and dose of the immune challenge	Viola, MF, Herrera, MLG & da Cruz-Neto, AP	2022	Journal of Experimental Biology	10.1242/jeb.244583	y	y	y	y	y		y
The activity of a subterranean small mammal alters Afroalpine vegetation patterns and is positively affected by livestock grazing	Asefa, A, Reuber, V, Miehe, G, Wondafrash, M, Wraase, L, Wube, T, Farwig, N & Schabo, DG	2022	Basic and Applied Ecology	10.1016/j.baae.2022.09.001	y	y	y	n			n				n
The Ability of Selected Plants to Absorbing CO2, CO and HC from Gasoline Engine Exhaust	Syuhada, A, Maulana, MI & Sary, R	2022	International Journal of Automotive and Mechanical Engineering	10.15282/ijame.19.4.2022.06.0780	n						n				n
Temporal specificity of IL-6 knockout in enhancing the thermogenic capability of brown adipose tissue	Dong, M, Gao, C, Jia, YX, Xu, WJ, Liu, Y, Wen, X, Liu, QX, Lin, H & Li, HF	2022	Journal of Physiology and Biochemistry	10.1007/s13105-021-00847-4	y	y	n				n				n
Temperature-sensitive transient receptor potential vanilloid channels: structural insights into ligand-dependent activation	Zubcevic, L	2022	British Journal of Pharmacology	10.1111/bph.15310	y	n					n				n
Temperature-controlled laser thermal therapy system using a newly developed laparoscopic system equipped with an ultra-compact thermographic camera	Harada, M, Morimoto, Y, Mutsuki, O, Ohya, J, Masamune, K, Itazaki, Y, Sugihara, T, Tsujimoto, H, Kishi, Y & Ueno, H	2022	Scientific Reports	10.1038/s41598-022-22908-4	y	y	y	n			n				n
Temperature instability of a mutation at a multidomain junction in Na,K-ATPase isoform ATP1A3 (p.Arg756His) produces a fever-induced neurological syndrome	Arystarkhova, E, Toustrup-Jensen, MS, Holm, R, Ko, JK, Lee, KE, Feschenko, P, Ozelius, LJ, Brashear, A, Vilsen, B & Sweadner, KJ	2022	Journal of Biological Chemistry	10.1016/j.jbc.2022.102758	n						n				n
Temperature Distribution Measurement and Internal Flow Visualization in the Lubrication Film of Non-contacting Mechanical Seals	Sato, Y & Ochiai, M	2022	Tribology Letters	10.1007/s11249-022-01632-0	n						n				n
Temperature dependence of SERCA activity in thermally acclimated freshwater mussels Anodonta anatina and Unio tumidus (Bivalvia: Unionidae)	Abdelsaleheen, O, Kortet, R & Vornanen, M	2022	Aquaculture	10.1016/j.aquaculture.2022.738188	n						n				n
Temperature Characteristics of Acupoints in Sports Training Adapted to Wireless Communication Thermal Image	Dong, KM & Xu, X	2022	Wireless Communications & Mobile Computing	10.1155/2022/9588959	n						n				n
Temperature and Growth Selection Effects on Proliferation, Differentiation, and Adipogenic Potential of Turkey Myogenic Satellite Cells Through Frizzled-7-Mediated Wnt Planar Cell Polarity Pathway	Xu, JH, Strasburg, GM, Reed, KM & Velleman, SG	2022	Frontiers in Physiology	10.3389/fphys.2022.892887	y	y	y	n			n				n
Techniques for monitoring dairy calves against the tick fever agents: a comparative analysis	Heller, LM, Zapa, DMB, Couto, LFM, Gontijo, LMD, Nicaretta, JE, de Morais, IML, Salvador, VF, Leal, LLLL, Ferreira, LL, Iuasse, HV, Scarpa, AB, Martins, JRD, Soares, VE, Monteiro, CMD & Lopes, WDZ	2022	Veterinary Research Communications	10.1007/s11259-022-09915-6	y	y	y	n			n				n
Targeting efforts in rescue programmes mitigating light-induced seabird mortality: First the fat, then the skinny	Cuesta-Garcia, M, Rodriguez, A, Martins, AM, Neves, V, Magalhaes, M, Atchoi, E, Fraga, H, Medeiros, V, Laranjo, M, Rodriguez, Y, Jones, K & Bried, J	2022	Journal for Nature Conservation	10.1016/j.jnc.2021.126080	y	y	y	n			n				n
TAAR1 dependent and independent actions of the potential antipsychotic and dual TAAR1/5-HT1A receptor agonist SEP-383856	Saarinen, M, Mantas, I, Flais, I, Ågren, R, Sahlholm, K, Millan, MJ & Svenningsson, P	2022	Neuropsychopharmacology	10.1038/s41386-022-01421-2	y	y	n				n				n
Systemic application of the transient receptor potential vanilloid-type 4 antagonist GSK2193874 induces tail vasodilation in a mouse model of thermoregulation	O'Brien, F, Staunton, CA & Barrett-Jolley, R	2022	Biology Letters	10.1098/rsbl.2022.0129	y	y	n				n				n
Synthetic torpor protects rats from exposure to accelerated heavy ions	Puspitasari, A, Squarcio, F, Quartieri, M, Totis, C, Hitrec, T, Takahashi, A, Yoshida, Y, Hanamura, K, Yako, T, Cerri, M, Simoniello, P, Durante, M & Tinganelli, W	2022	Scientific Reports	10.1038/s41598-022-20382-6	y	y	n				n				n
Synthesis of Thermoresponsive PNIPAM-Grafted Cellulose Sulfates for Bioactive Multilayers via Layer-by-Layer Technique	Zeng, K, Doberenz, F, Lu, YT, Nong, JP, Fischer, S, Groth, T & Zhang, K	2022	Acs Applied Materials & Interfaces	10.1021/acsami.2c12803	n						n				n
Synthesis of activated carbon from Lemna minor plant and magnetized with iron (III) oxide magnetic nanoparticles and its application in removal of Ciprofloxacin	Yilmaz, M, Al-Musawi, TJ, Saloot, MK, Khatibi, AD, Baniasadi, M & Balarak, D	2022	Biomass Conversion and Biorefinery	10.1007/s13399-021-02279-y	n						n				n
Synchronized, Spontaneous, and Oscillatory Detachment of Eukaryotic Cells: A New Tool for Cell Characterization and Identification	Yongabi, D, Khorshid, M, Losada-Pérez, P, Sichani, SB, Jooken, S, Stilman, W, Thesseling, F, Martens, T, Van Thillo, T, Verstrepen, K, Dedecker, P, Vanden Berghe, P, Lettinga, MP, Bartic, C, Lieberzeit, P, Schöning, MJ, Thoelen, R, Fransen, M, Wübbenhorst, M & Wagner, P	2022	Advanced Science	10.1002/advs.202200459	y	y	n				n				n
Synaptic plasticity of inhibitory synapses onto medial olivocochlear efferent neurons	Cadenas, LT, Cheng, H & Weisz, CJC	2022	Journal of Physiology-London	10.1113/JP282815	y	y	n				n				n
Sustainable and smart hybrid nanoporous adsorbent derived biomass as efficient adsorbent for cleaning of wastewater from Alizarin Red dye	Attia, NF, Shaltout, SM, Salem, IA, Zaki, AB, El-Sadek, MH & Salem, MA	2022	Biomass Conversion and Biorefinery	10.1007/s13399-022-02763-z	n						n				n
Survival of human coronavirus 229E at different temperatures on various food-contact surfaces and food and under simulated digestive conditions	Lee, EJ, Han, SH, Hyun, SW, Song, GB & Ha, SD	2022	Food Research International	10.1016/j.foodres.2022.112014	n						n				n
Surface-modified CoFe2O4 nanoparticles using Folate-Chitosan for cytotoxicity Studies, hyperthermia applications and Positive/Negative contrast of MRI	Nahar, A, Maria, KH, Liba, SI, Anwaruzzaman, M, Khan, MNI, Islam, A, Choudhury, S & Hoque, SM	2022	Journal of Magnetism and Magnetic Materials	10.1016/j.jmmm.2022.169282	n						n				n
Surface hydrothermal activity controlled by the active structural system in the self-sealing geothermal field of Acoculco (Mexico)	Bolós, X, Del Angel, V, Villanueva-Estrada, RE, Sosa-Ceballos, G, Boijseauneau-López, M, Méndez, V & Macías, JL	2022	Geothermics	10.1016/j.geothermics.2022.102372	n						n				n
Summer water sources for temperate birds: use, importance, and threats	Tryjanowski, P, Jankowiak, L, Czechowski, P, Dulisz, B, Golawski, A, Grzywaczewski, G, Indykiewicz, P, Kwiecinski, Z, Mitrus, C, Nowakowski, JJ, Polakowski, M, Siekiera, J, Sparks, TH & Wuczynski, A	2022	European Zoological Journal	10.1080/24750263.2022.2101699	y	y	y	n			n				n
Subcritical water hydrolysis of poultry feathers for amino acids production	Ziero, HD, Ampese, LC, Sganzerla, WG, Torres-Mayanga, PC, Timko, MT, Mussatto, SI & Forster-Carneiro, T	2022	Journal of Supercritical Fluids	10.1016/j.supflu.2021.105492	n						n				n
Study on the development of carbon nanotube enhanced biosensor for gender determination of fish	Wu, HY, Saito, Y, Yoshizaki, G, Yoshiura, Y, Ohnuki, H & Endo, H	2022	Sensing and Bio-Sensing Research	10.1016/j.sbsr.2022.100474	y	y	n				n				n
Study of the suitability of manganese-substituted cobalt ferrites nanoparticles as MRI contrast agent and treatment by employing hyperthermia temperature	Nasrin, S, Chowdhury, FUZ, Hossen, MM, Islam, A, Kumar, A & Hoque, SM	2022	Journal of Magnetism and Magnetic Materials	10.1016/j.jmmm.2022.170065	n						n				n
Study of the Effect of Temperature on the Properties of Gelatin-Chitosan Cryogels	Kudaibergen, GK & Zhunussova, MS	2022	Bulletin of the University of Karaganda-Chemistry	10.31489/2022Ch2/2-22-4	n						n				n
Study of Bubble-generating Mechanism for Overloaded Transformer Winding Model in Esters	Miyagi, K, Hanaoka, R, Matsushita, K & Wakimoto, K	2022	2022 9th International Conference on Condition Monitoring and Diagnosis (cmd)		n						n				n
Structural and environmental predictors of tricolored bat presence and abundance in Texas caves	Meierhofer, MB, Leivers, SJ, Pierce, BL, Powers, GW, Evans, JW & Morrison, ML	2022	Journal of Mammalogy	10.1093/jmammal/gyab143	y	y	y	n			n				n
Stress-induced changes in body surface temperature are repeatable, but do not differ between urban and rural birds	Tabh, JKR, Mastromonaco, GF & Burness, G	2022	Oecologia	10.1007/s00442-022-05120-z	y	y	y	y	y		y
Stimulation of hair growth by Tianma Gouteng decoction: Identifying mechanisms based on chemical analysis, systems biology approach, and experimental evaluation	Zhang, YY, Zhang, SQ, Long, YL, Wang, WJ, Du, FP, Li, JJ, Jin, F & Li, Z	2022	Frontiers in Pharmacology	10.3389/fphar.2022.1073392	y	y	n				n				n
Staying close to home: Marine habitat selection by foraging yellow-eyed penguins using spatial distribution models	Hickcox, RP, Mattern, T, Rodríguez-Recio, M, Young, MJ, Van Heezik, Y & Seddon, PJ	2022	Frontiers in Marine Science	10.3389/fmars.2022.967741	y	y	y	n			n				n
State of the California Current Ecosystem in 2021: Winter is coming?	Thompson, AR, Bjorkstedt, EP, Bograd, SJ, Fisher, JL, Hazen, EL, Leising, A, Santora, JA, Satterthwaite, EV, Sydeman, WJ, Alksne, M, Auth, TD, Baumann-Pickering, S, Bowlin, NM, Burke, BJ, Daly, EA, Dewar, H, Field, JC, Garfield, NT, Giddings, A, Goericke, R, Hildebrand, J, Horton, CA, Jacobson, KC, Jacox, MG, Jahncke, J, Johns, M, Jones, J, Kudela, RM, Melin, SR, Morgan, CA, Nickels, CF, Orben, R…	2022	Frontiers in Marine Science	10.3389/fmars.2022.958727	y	y	y	n			n				n
Stabilisation of pores in glass foam by using a modified curing-sintering process: sustainable recycling of automotive vehicles' waste glass	Siddika, A, Hajimohammadi, A & Sahajwalla, V	2022	Resources Conservation and Recycling	10.1016/j.resconrec.2021.106145	n						n				n
SPILITIZED PILLOW-HYALOCLASTITE SEQUENCE FROM ANDAMAN OPHIOLITE, INDIA: EMPLACEMENT AND ALTERATION IN A SUBMARINE ENVIRONMENT	Duraiswami, RA, Monteiro, AJ, Shaikh, TN & Akhter, Q	2022	Ofioliti	10.4454/ofioliti.v47i1.548	n						n				n
Spatial patterns of West Nile virus distribution in the Volgograd region of Russia, a territory with long-existing foci	Shartova, N, Mironova, V, Zelikhina, S, Korennoy, F & Grishchenko, M	2022	Plos Neglected Tropical Diseases	10.1371/journal.pntd.0010145	y	y	n				n				n
Spatial layout planning of intensive pig farms in the suburb: a case study of Nanyu, China	Yan, BJ, Li, YX, Qin, YF & Yan, JJ	2022	Environmental Science and Pollution Research	10.1007/s11356-022-19077-2	y	y	n				n				n
Spatial distribution of bed variables, animal welfare indicators, and milk production in a closed compost-bedded pack barn with a negative tunnel ventilation system	Andrade, RR, Tinôco, IDF, Damasceno, FA, Ferraz, GAES, Freitas, LCDR, Ferreira, CDS, Barbari, M, Baptista, FDF & Coelho, DJD	2022	Journal of Thermal Biology	10.1016/j.jtherbio.2021.103111	y	y	y	n			n				n
Social Stress during the Estrus or Luteal Phase in Sheep	Freitas-de-Melo, A, Rodriguez, MGK, Crosa, C & Ungerfeld, R	2022	Journal of Applied Animal Welfare Science	10.1080/10888705.2021.2021408	y	y	y	n			n				n
Small Alpine Marsupials Regulate Evaporative Water Loss, Suggesting a Thermoregulatory Role Rather than a Water Conservation Role	Withers, PC, Cooper, CE, Koertner, G & Geiser, F	2022	Physiological and Biochemical Zoology	10.1086/719735	y	y	y	n			n				n
Sleep Loss Causes Dysfunction in Murine Extraorbital Lacrimal Glands	Huang, SZ, Si, HL, Liu, JM, Qi, D, Pei, XT, Lu, DL, Zou, S & Li, ZJ	2022	Investigative Ophthalmology & Visual Science	10.1167/iovs.63.6.19	n						n				n
Skin-targeted delivery of extracellular vesicle-encapsulated curcumin using dissolvable microneedle arrays	Yerneni, SS, Yalcintas, EP, Smith, JD, Averick, S, Campbell, PG & Ozdoganlar, OB	2022	Acta Biomaterialia	10.1016/j.actbio.2022.06.046	n						n				n
Skin Microbiota Variation Among Bat Species in China and Their Potential Defense Against Pathogens	Li, ZL, Li, AQ, Dai, WT, Leng, HX, Liu, S, Jin, LR, Sun, KP & Feng, J	2022	Frontiers in Microbiology	10.3389/fmicb.2022.808788	y	y	y	n			n				n
Skeletal muscle relaxant activity of different formulation of span 60 niosomes	Keservani, RK & Gautam, SP	2022	Ars Pharmaceutica	10.30827/ars.v63i1.22264	n						n				n
Size-Dependent Scaling of Stingless Bee Flight Metabolism Reveals an Energetic Benefit to Small Body Size	Duell, ME, Klok, CJ, Roubik, DW & Harrison, JF	2022	Integrative and Comparative Biology	10.1093/icb/icac131	y	y	n				n				n
Simultaneous Enhancement of Magnetothermal and Photothermal Responses by Zn, Co Co-Doped Ferrite Nanoparticles	Yu, X, Yang, TY, Liu, RS, Wu, DA, Tian, DM, Zhou, TS, Yan, HT, He, SL & Zeng, H	2022	Small	10.1002/smll.202205037	n						n				n
Simulations of thermal phase changes and bacterial inactivation in a superheated steam dishwasher	Abu-Farah, L & Germann, N	2022	Physics of Fluids	10.1063/5.0090418	n						n				n
Simulation Design of Surface Acoustic Wave Sensor Based on Langasite Coplanar Integration with Multiple Parameters	Liang, XR, Zhang, YW, Xu, FM, Tan, QL & Zhang, J	2022	Micromachines	10.3390/mi13050705	n						n				n
Silk Hydrogel-Mediated Delivery of Bone Morphogenetic Protein 7 Directly to Subcutaneous White Adipose Tissue Increases Browning and Energy Expenditure	Townsend, KL, Pritchard, E, Coburn, JM, Kwon, YM, Blaszkiewicz, M, Lynes, MD, Kaplan, DL & Tseng, YH	2022	Frontiers in Bioengineering and Biotechnology	10.3389/fbioe.2022.884601	n						n				n
Silicon-based nanoprobes cross the blood-brain barrier for photothermal therapy of glioblastoma	Sun, R, Liu, MZ, Xu, ZJ, Song, B, He, Y & Wang, HY	2022	Nano Research	10.1007/s12274-022-4367-6	n						n				n
Significance and Challenges of Poultry Litter and Cattle Manure as Sustainable Fuels: A Review	Maj, I	2022	Energies	10.3390/en15238981	n						n				n
Sightings of extraordinary marine species in the SW Baltic Sea linked to saline water inflows	Hinrichsen, HH, Piatkowski, U & Jaspers, C	2022	Journal of Sea Research	10.1016/j.seares.2022.102175	n						n				n
Siberian hamsters nonresponding to short photoperiod use fasting-induced torpor	Przybylska-Piech, AS & Jefimow, M	2022	Journal of Experimental Biology	10.1242/jeb.244222	y	y	y	n			n				n
Shorebirds adjust resting orientation in response to solar radiation and wind speed	Cestari, C & De Melo, C	2022	Austral Ecology	10.1111/aec.13170	y	y	y	n			n				n
Shorebird food energy shortfalls and the effectiveness of habitat incentive programs in record wet, dry, and warm years	Golet, GH, Dybala, KE, Reiter, ME, Sesser, KA, Reynolds, M & Kelsey, R	2022	Ecological Monographs	10.1002/ecm.1541	y	y	y	m			n				n
Shape-Recoverable Hyaluronic Acid-Waterborne Polyurethane Hybrid Cryogel Accelerates Hemostasis and Wound Healing	Wang, M, Hu, JJ, Ou, YC, He, XL, Wang, YJ, Zou, CY, Jiang, YL, Luo, F, Lu, D, Li, Z, Li, JH & Tan, H	2022	Acs Applied Materials & Interfaces	10.1021/acsami.2c01310	n						n				n
Sex-specific stress and biobehavioral responses to human experimenters in rats	Faraji, J, Ambeskovic, M, Sauter, N, Toly, J, Whitten, K, Lopes, NA, Olson, DM & Metz, GAS	2022	Frontiers in Neuroscience	10.3389/fnins.2022.965500	y	y	n	y	y	y	n				n
Sex Differences in Pubertal Circadian and Ultradian Rhythmic Development Under Semi-naturalistic Conditions	Grant, AD, Wilbrecht, L & Kriegsfeld, LJ	2022	Journal of Biological Rhythms	10.1177/07487304221092715	y	y	n				n				n
Sex differences in choice-based thermal nociceptive tests in adult rats	Bourgeois, JR, Feustel, PJ & Kopec, AM	2022	Behavioural Brain Research	10.1016/j.bbr.2022.113919	y	y	n				n				n
Severity Classification of Clinical Signs and Defining the Moribund State as an Experimental Endpoint for Acute Toxicity Testing Using Japanese Medaka (Oryzias latipes)	Yamagishi, T, Kawano, M, Watanabe, H, Yagi, A, Shintaku, Y, Ohno, K & Yamamoto, H	2022	Environmental Toxicology and Chemistry	10.1002/etc.5294	y	y	y	n			n				n
Severity Classification of Clinical Signs and Defining the Moribund State as an Experimental Endpoint for Acute Toxicity Testing Using Japanese Medaka (Oryzias latipes)	Yamagishi, T, Kawano, M, Watanabe, H, Yagi, A, Shintaku, Y, Ohno, K & Yamamoto, H	2022	Environmental Toxicology and Chemistry	10.1002/etc.5294	y	y	n				n				n
Separating Annual, Interannual and Regional Change in Sea Surface Temperature in the Northeastern Atlantic and Nordic Seas	Saes, MJM, Gjelstrup, CVB, Visser, AW & Stedmon, CA	2022	Journal of Geophysical Research-Oceans	10.1029/2022JC018630	n						n				n
Selective Brain Cooling: A New Horizon of Neuroprotection	Hong, JM, Choi, ES & Park, SY	2022	Frontiers in Neurology	10.3389/fneur.2022.873165	y	n					n				n
Seasonality in tropical birds	Renthlei, Z, Yatung, S, Lalpekhlui, R & Trivedi, AK	2022	Journal of Experimental Zoology Part A-Ecological and Integrative Physiology	10.1002/jez.2649	y	n					n				n
Seasonal weather effects on offspring survival differ between reproductive stages in a long-lived neotropical seabird	Ortega, S, Rodríguez, C & Drummond, H	2022	Oecologia	10.1007/s00442-022-05219-3	y	y	y	n			n				n
Seasonal variation and tracking of climate niche of a migratory bird	Illan, JG, Wang, GM, King, DT & Cunningham, FL	2022	Global Ecology and Conservation	10.1016/j.gecco.2022.e02155	y	y	y	n			n				n
Seasonal patterns of circadian rhythmicity of colonic and body surface temperatures in adult Rouen ducks (Anas platyrhynchos domesticus) under natural light/day cycles in a tropical savannah	Minka, NS, Ayo, JO, Hassan, FB & Makeri, HK	2022	Biological Rhythm Research	10.1080/09291016.2020.1736414	y	y	y	n			n				n
Seascape genomics of common dolphins (Delphinus delphis) reveals adaptive diversity linked to regional and local oceanography	Barceló, A, Sandoval-Castillo, J, Brauer, CJ, Bilgmann, K, Parra, GJ, Beheregaray, LB & Möller, LM	2022	Bmc Ecology and Evolution	10.1186/s12862-022-02038-1	y	y	y	n			n				n
Seabird and seal responses to the physical environment and to spatio-temporal variation in the distribution and abundance of Antarctic krill at South Georgia, with implications for local fisheries management	Trathan, PN, Fielding, S, Warwick-Evans, , Freer, J & Perry, F	2022	Ices Journal of Marine Science	10.1093/icesjms/fsac168	y	y	y	n			n				n
Salmonella in eggs and egg-laying chickens: pathways to effective control	Gast, RK, Dittoe, DK & Ricke, SC	2022	Critical Reviews in Microbiology	10.1080/1040841X.2022.2156772	n						n				n
Salicylaldehyde Suppresses IgE-Mediated Activation of Mast Cells and Ameliorates Anaphylaxis in Mice	Ashikari, T, Hachisu, M, Nagata, K, Ando, D, Iizuka, Y, Ito, N, Ito, K, Ikeda, Y, Matsubara, H, Yashiro, T, Kasakura, K & Nishiyama, C	2022	International Journal of Molecular Sciences	10.3390/ijms23158826	n						n				n
Roles of leptin on energy balance and thermoregulation in Eothenomys miletus	Chen, HB, Zhang, H, Jia, T, Wang, ZK & Zhu, WL	2022	Frontiers in Physiology	10.3389/fphys.2022.1054107	y	y	y	n			n				n
Roles of Epithelial and Mesenchymal TRP Channels in Mediating Inflammatory Fibrosis	Okada, Y, Sumioka, T, Reinach, PS, Miyajima, M & Saika, S	2022	Frontiers in Immunology	10.3389/fimmu.2021.731674	y	n					n				n
Role of VPAC1 and VPAC2 receptors in the etiology of pregnancy rhinitis: an experimental study in rats	Ulkumen, B, Batir, MB, Ulkumen, BA, Pala, HG, Vatansever, S & Cam, S	2022	Brazilian Journal of Otorhinolaryngology	10.1016/j.bjorl.2020.06.015	n						n				n
Role of substrate availability in the growth of Campylobacter co-cultured with extended spectrum beta-lactamase-producing Escherichia coli in Bolton broth	Lanzl, MI, van Mastrigt, O, Zwietering, MH, Abee, T & den Besten, HMW	2022	International Journal of Food Microbiology	10.1016/j.ijfoodmicro.2021.109518	n						n				n
Role of CRF1 and CRF2 receptors in the lateral hypothalamus in cardiovascular and anxiogenic responses evoked by restraint stress in rats: Evaluation of acute and chronic exposure	Barretto-de-Souza, L, Benini, R, Reis-Silva, LL & Crestani, CC	2022	Neuropharmacology	10.1016/j.neuropharm.2022.109061	y	y	n	y	y	y	n				n
Robotic Hair with Rich Sensation and Piloerection Functionalities Biomimicked by Stimuli-Responsive Materials	Wu, RN, Kwan, KW, Lin, H, Li, P, Long, X, Yang, SH & Ngan, AHW	2022	Advanced Materials Technologies	10.1002/admt.202200184	y	y	n				n				n
Rising environmental temperatures and polluted surface waters: the prelude to the rise of mycoses in South Africa	Steffen, H, Bosch, C, Wolfaardt, G & Botha, A	2022	Water Sa	10.17159/wsa/2022.v48.i2.3918	n						n				n
Rewarming rates of seven insectivorous bat species along an altitudinal gradient in South Africa	Marsden, GE, Schoeman, MC & Vosloo, D	2022	Journal of Thermal Biology	10.1016/j.jtherbio.2022.103341	y	y	y	n			n				n
Review: On-farm and processing factors affecting bovine carcass and meat quality	Clinquart, A, Ellies-Oury, MP, Hocquette, JF, Guillier, L, Santé-Lhoutellier, V & Prache, S	2022	Animal	10.1016/j.animal.2021.100426	y	n					n				n
Review on physical and chemical properties of low and high-temperature polymer electrolyte membrane fuel cell (PEFC) sealants	Kumar, V, Koorata, PK, Shinde, U, Padavu, P & George, SC	2022	Polymer Degradation and Stability	10.1016/j.polymdegradstab.2022.110151	n						n				n
Responses of multi-scale microstructures, physical-mechanical and hydraulic characteristics of roof rocks caused by the supercritical CO2-water-rock reaction	Niu, QH, Wang, QZ, Wang, W, Chang, JF, Chen, MY, Wang, HC, Cai, N & Fan, L	2022	Energy	10.1016/j.energy.2021.121727	n						n				n
Responses of egg quality sustainability, sensory attributes and lipid profile of eggs and blood to different dietary oil supplementations and storage conditions	Attia, YA, Al-Harthi, MA, AL-Sagan, AA, Hussein, EO, Alhotan, RA, Suliman, GM, Abdulsalam, NM & Olal, MJ	2022	Italian Journal of Animal Science	10.1080/1828051X.2022.2101390	y	y	y	n			n				n
Resolving the gene expression maps of human first-trimester chorionic villi with spatial transcriptome	Liu, ZZ, Zhai, M, Zhang, QQ, Yang, TY, Wan, ZM, Li, JL, Liu, XF, Xu, B, Du, LB, Chan, RWS, Zhang, L, Yeung, WSB, Cheung, KW, Chiu, PCN, Wang, WJ, Lee, CL & Gao, Y	2022	Frontiers in Cell and Developmental Biology	10.3389/fcell.2022.1060298	y	y	n				n				n
Research on Film Insulation Technology for Artificial, Open Water Delivery Canals Based on Solar Heat Radiation Utilization	Wang, Y, Zhang, C, Wang, ZZ, Zhu, X, Cai, ZY & Jiang, HY	2022	Sustainability	10.3390/su14095720	n						n				n
Reproductive Success of Red-Billed Tropicbirds (Phaethon aethereus) on St. Eustatius, Caribbean Netherlands	Madden, H, Leopold, M, Rivera-Milán, F, Verdel, K, Eggermont, E & Jodice, P	2022	Waterbirds	10.1675/063.045.0106	y	y	y	n			n				n
Reliability of physical performance and thermoregulatory parameters in rats subjected to incremental treadmill running	Andrade, PVR, Damasceno, WC, Hudson, ASR, Moraes, MM, Teixeira-Coelho, F, Albuquerque, MR & Wanner, SP	2022	Journal of Thermal Biology	10.1016/j.jtherbio.2022.103270	y	y	n	y	y	y	n				n
Reliability Analysis of the Welded Bellows for Mechanical Seals Based on Six Sigma	Zhang, Z, Ma, CB, Sun, JJ, Zhang, YY & Ni, XY	2022	Metals	10.3390/met12071073	n						n				n
Relative enlargement of the medial preoptic nucleus in the Etruscan shrew, the smallest torpid mammal	Sun, SM & Brecht, M	2022	Scientific Reports	10.1038/s41598-022-22320-y	y	y	y	n			n				n
Reconstruction of Soft Biological Tissues Using Laser Soldering Technology with Temperature Control and Biopolymer Nanocomposites	Gerasimenko, AY, Morozova, EA, Ryabkin, DI, Fayzullin, A, Tarasenko, SV, Molodykh, VV, Pyankov, ES, Savelyev, MS, Sorokina, EA, Rogalsky, AY, Shekhter, A & Telyshev, DV	2022	Bioengineering-Basel	10.3390/bioengineering9060238	n						n				n
Recent advancement challenges with synthesis of biocompatible hemodialysis membranes	Zaman, SU, Rafiq, S, Ali, A, Mehdi, MS, Arshad, A, Rehman, SU, Muhammad, N, Irfan, M, Khurram, MS, Zaman, MKU, Hanbazazah, AS, Lim, HR & Show, PL	2022	Chemosphere	10.1016/j.chemosphere.2022.135626	n						n				n
Rapid growth of the Bar-headed Goose Anser indicus wintering population in Tibet, China: 1991-2017	Bishop, MA, Liu, DP, Zhang, GG, Tsamchu, D, Yang, L, Qian, FW & Li, FS	2022	Bird Conservation International	10.1017/S0959270921000265	y	y	y	n			n				n
Rapid detoxification of Jatropha curcas cake by fermentation with a combination of three microbial strains and characterization of their metabolic profiles	Zhang, ZY, Chang, YQ, Wen, M, Zhao, H, Chen, XL, Tian, G, Liu, GM, Cai, JY & Jia, G	2022	Journal of Applied Microbiology	10.1111/jam.15606	n						n				n
Raman Thermometry Nanopipettes in Cancer Photothermal Therapy	Ngo, DN, Ho, VTTX, Kim, G, Song, MS, Kim, MR, Choo, J, Joo, SW & Lee, SY	2022	Analytical Chemistry	10.1021/acs.analchem.1c04452	n						n				n
Radiofrequency impedance spectroscopy of biological tissues under heating by homogeneous laser radiation	Sovin, K, Kovalenko, N, Anpilov, V & Ryabushkin, O	2022	Biomedical Physics & Engineering Express	10.1088/2057-1976/ac7eed	n						n				n
Pseudocatalytic Hydrogels with Intrinsic Antibacterial and Photothermal Activities for Local Treatment of Subcutaneous Abscesses and Breast Tumors	Ma, Y, Sun, YB, Xu, LL, Li, XL, Gong, DY, Miao, ZH & Qian, HS	2022	Advanced Healthcare Materials	10.1002/adhm.202201023	n						n				n
Protective Effects and Potential Mechanisms of Dietary Resveratrol Supplementation on the Spleen of Broilers Under Heat Stress	Meng, TT, Deng, JY, Xiao, DF, Arowolo, MA, Liu, CM, Chen, L, Deng, W, He, SP & He, JH	2022	Frontiers in Nutrition	10.3389/fnut.2022.821272	n						n				n
Protease-digested egg-white products induce oral tolerance in mice but elicit little IgE production upon epicutaneous exposure	Yamada, A, Hasegawa, T, Fujieda, M, Morita, H & Matsumoto, K	2022	Allergology International	10.1016/j.alit.2022.03.006	n						n				n
Progress on the discoveries of temperature and touch receptors: Interpretation of the 2021 Nobel Prize in Physiology or Medicine	Guo, JT & Liu, ZF	2022	Chinese Science Bulletin-Chinese	10.1360/TB-2021-1163	y	n					n				n
Production, characterization, and application of Pseudomonas aeruginosa S-04 keratinase for feather utilization	Ramalingum, N, Bhagwat, P, Permaul, K & Pillai, S	2022	Biomass Conversion and Biorefinery	10.1007/s13399-022-03218-1	n						n				n
Production of keratinous waste degrading enzyme by Arthroderma multifidum isolated from soil of Rajasthan, India	Kumawat, TK, Sharma, V, Kumawat, V, Bhadauria, S & Sharma, A	2022	Research Journal of Biotechnology		n						n				n
Prior aerobic physical training modulates neuropeptide expression and central thermoregulation after ovariectomy in the rat	Domingues, TE, Magalhaes, CODE, Szawka, RE, Reis, AM, Henriques, PC, Silva, KSD, Costa, SP, Silva, SB, da Fonseca, SF, Rodrigues, CM, Peixoto, MFD, Coimbra, CC, Mendonça, VA, Scheidet, PHF, Sampaio, KH & Lacerda, ACR	2022	Molecular and Cellular Endocrinology	10.1016/j.mce.2022.111756	y	y	n				n				n
Prey-switching to fishery discards does not compensate for poor natural foraging conditions in breeding albatross	Kuepfer, A, Votier, SC, Sherley, RB, Ventura, F, Matias, R, Anderson, O, Brickle, P, Arkhipkin, A & Catry, P	2022	Ices Journal of Marine Science	10.1093/icesjms/fsac069	y	y	y	n			n				n
Preparation, structural characterization, antioxidant activity and protection against cisplatin-induced acute kidney injury by polysaccharides from the lateral root of Aconitum carmichaelii	Tian, MY, Wang, L, Dong, ZW, Wang, X, Qin, XY, Wang, C, Wang, J & Huang, QW	2022	Frontiers in Pharmacology	10.3389/fphar.2022.1002774	y	y	n				n				n
Preparation of Highly Substituted Sulfated Alfalfa Polysaccharides and Evaluation of Their Biological Activity	Li, ZW, Wei, YH, Wang, YW, Zhang, R, Zhang, CJ, Wang, CX & Yan, XB	2022	Foods	10.3390/foods11050737	y	y	n				n				n
Preparation of deer oil powder and its effect on acute gastric mucosal injury in rats	Xia, YS, Li, ZM, Liu, C, Mu, R, Bo, PP, Wang, Z & Sun, YS	2022	Journal of Food Biochemistry	10.1111/jfbc.14088	n						n				n
Preparation and MRI Study of HER2-Targeted Bimodal Molecular Probe Gd-Cy5.5-Pertuzumab for Thyroid Cancer	Tian, HD, Liu, JR, Xie, ZR, Li, ZY & Li, CX	2022	Contrast Media & Molecular Imaging	10.1155/2022/3921362	n						n				n
Preparation and Evaluation of Liposomes and Niosomes Containing Total Ginsenosides for Anti-Photoaging Therapy	Jin, YY, Liu, D, Lu, Z, Yang, LB, Chen, JL, Zhou, XY, Qiu, ZD & Jin, Y	2022	Frontiers in Bioengineering and Biotechnology	10.3389/fbioe.2022.874827	n						n				n
Predicting Foraging Habitat of European Shags-A Multi-Year and Multi-Colony Tracking Approach to Identify Important Areas for Marine Conservation	Dehnhard, N, Mattisson, J, Tarroux, A, Anker-Nilssen, T, Lorentsen, SH & Christensen-Dalsgaard, S	2022	Frontiers in Marine Science	10.3389/fmars.2022.852033	y	y	y	n			n				n
Predicting at-sea distribution of Razorbill in the St. Lawrence Gulf and Estuary, Québec, Canada during the breeding period using GPS telemetry	Lavoie, RA, Tetreault, M, Bolduc, F, Bergeron, G & Lieske, DJ	2022	Avian Conservation and Ecology	10.5751/ACE-02188-170227	y	y	y	n			n				n
Precision technologies for predictive diagnosis and study of the allometric growth of broiler chickens with breast myopathies	Castilho, VAR, Komiyama, CM, Burbarelli, MFC, Fernandes, AM, Garcia, RG, Seno, LO, Barbosa, DK, Przybulinski, BB & Serpa, FC	2022	British Poultry Science	10.1080/00071668.2022.2128989	y	y	y	n			n				n
Precast system and assembly connection of cement concrete slabs for road pavement: A review	Fang, MJ, Zhou, R, Ke, WH, Tian, B, Zhang, YB & Liu, JJ	2022	Journal of Traffic and Transportation Engineering-English Edition	10.1016/j.jtte.2021.10.003	n						n				n
Pre-clinical evaluation of thermosensitive decellularized adipose tissue/platelet-rich plasma interpenetrating polymer network hydrogel for wound healing	Tang, JZ, Li, HC, Peng, H, Zhang, ZX, Liu, CH, Cheng, Y, Wang, K, Yu, Z, Lyu, ZM, Zhang, J & Yi, CG	2022	Materials Today Bio	10.1016/j.mtbio.2022.100498	n						n				n
Poultry Mites: Ubiquitous, Spreading, and Still a Growing Threat	Sparagano, O, Song, BL, Aziz, U, Hussain, S, Yang, G, George, D & Zeb, J	2022	Avian Diseases		y	n					n				n
Potential of chitosan nanoparticle/fluoride nanocomposite for reducing the toxicity of fluoride an in-vivo study on the rat heart functions: Hematopoietic and immune systems	Mehany, HM, El-Shafai, NM, Attia, AM, Ibrahim, MM & El-Mehasseb, IM	2022	International Journal of Biological MacRomolecules	10.1016/j.ijbiomac.2022.06.171	n						n				n
Portable single-sided NMR measurements at variable temperatures: Implementation of a thermo-controlled device and application to the heating of bread dough	Rondeau-Mouro, C, Cambert, M, Blondel, L, Diascorn, Y, Mbaya, L, Nazari, NNBA, Helary, S & Lucas, T	2022	Magnetic Resonance in Chemistry	10.1002/mrc.5254	n						n				n
Pore-scale phenomena in carbon geological storage (Saline aquifers-Mineralization-Depleted oil reservoirs)	Liu, Q, Benitez, MD, Xia, Z & Santamarina, JC	2022	Frontiers in Energy Research	10.3389/fenrg.2022.979573	n						n				n
Polydopamine/IR820 nanoparticles as topical phototheranostics for inhibiting psoriasiform lesions through dual photothermal and photodynamic treatments	Nirmal, GR, Lin, ZC, Lin, CH, Sung, CT, Liao, CC & Fang, JY	2022	Biomaterials Science	10.1039/d2bm00835a	n						n				n
Poly amino acid thermosensitive hydrogel loaded with ICG-001 for inhibiting keloid by down-regulating the Wnt/b-Catenin pathway	Sheng, F, Luo, YL, Wu, D, Yuan, JC, Zheng, G, Zheng, YH & Jin, ZH	2022	Materials & Design	10.1016/j.matdes.2022.111050	n						n				n
Pirfenidone as a potential antifibrotic injectable for Dupuytren's disease	Panigrahi, S, Barry, A, Multner, S, Kasting, GB, Figueroa, JAL, Satish, L & Kumari, H	2022	Pharmaceutical Development and Technology	10.1080/10837450.2022.2038201	y	y	n				n				n
Pigment of Ceiba speciosa (A. St.-Hil.) Flowers: Separation, Extraction, Purification and Antioxidant Activity	Chen, BY, Misrani, A, Long, C, He, ZZ, Chen, K & Yang, L	2022	Molecules	10.3390/molecules27113555	n						n				n
Physiological Changes in Subjects Exposed to Accidental Hypothermia: An Update	Bjertnaes, LJ, Naesheim, TO, Reierth, E, Suborov, EV, Kirov, MY, Lebedinskii, KM & Tveita, T	2022	Frontiers in Medicine	10.3389/fmed.2022.824395	y	y	n				n				n
Physicochemical factors of bioprocessing impact the stability of therapeutic proteins	Pandey, LM	2022	Biotechnology Advances	10.1016/j.biotechadv.2022.107909	n						n				n
Physico-mechanical properties of poly(ethylene-co-vinyl acetate)/acrylonitrile-butadiene rubber/multi-walled carbon nanotubes nanocomposites	Razavi-Nouri, M & Salavati, M	2022	Polymer Composites	10.1002/pc.26697	n						n				n
Physical constraints on thermoregulation and flight drive morphological evolution in bats	Rubalcaba, JG, Gouveia, SF, Villalobos, F, Cruz-Neto, AP, Castro, MG, Amado, TF, Martinez, PA, Navas, CA, Dobrovolski, R, Diniz-Filho, JAF & Olalla-Tárraga, MA	2022	Proceedings of the National Academy of Sciences of the United States of America	10.1073/pnas.2103745119	y	y	y	n			n				n
Pharmacokinetics and residue elimination of norfloxacin in rainbow trout (Oncorhynchus mykiss)	Wang, ZQ, Yang, Y, Mu, YC, Liu, B, Zhang, P, Zhang, X, Sun, HW, Song, Y & Cheng, B	2022	Journal of Veterinary Pharmacology and Therapeutics	10.1111/jvp.13046	y	y	n				n				n
Perpendicular catheter orientation during papillary muscle ablation results in larger, deeper lesions	Nussinovitch, U, Wang, P, Narayan, S, Viswanathan, M, Badhwar, N, Zheng, LJ, Sauer, WH & Nguyen, DT	2022	Journal of Cardiovascular Electrophysiology	10.1111/jce.15408	y	y	n				n				n
Periorbital temperature responses to natural air temperature variation in wild birds	Soravia, C, Ashton, BJ & Ridley, AR	2022	Journal of Thermal Biology	10.1016/j.jtherbio.2022.103323	y	y	y	y	y		y
Performance of bat-derived macrophages at different temperatures	Nemcova, M, Seidlova, V, Zukal, J, Dundarova, H, Zukalova, K & Pikula, J	2022	Frontiers in Veterinary Science	10.3389/fvets.2022.978756	y	y	n				n				n
Performance and Consistency of Circulating Warm Water Blankets for Rodents	Nicolis, IN, Beale, CN, Bidot, WA, Esmail, M & Perkins, SE	2022	Journal of the American Association for Laboratory Animal Science	10.30802/AALAS-JAALAS-21-000073	y	y	n				n				n
Parental care in a sexually monomorphic Picid, the Red-headed Woodpecker	Walter, LA, Viverette, C & Bulluck, L	2022	Journal of Field Ornithology	10.5751/JFO-00089-930203	y	y	y	n			n				n
Optomagnetic nanofluids for controlled brain hyperthermia: a critical study	Mendez-Gonzalez, D, Lifante, J, Gutierrez, IZ, Marin, R, Ximendes, E, Sanz-de Diego, E, Iglesias-de la Cruz, MC, Teran, FJ, Rubio-Retama, J & Jaque, D	2022	Nanoscale	10.1039/d2nr03413a	n						n				n
Optimized Enzymatic Hydrolysis of Olive Pomace Proteins Using Response Surface Methodology	Fathi, M, Hosseini, FS, Ramezani, R & Rashidi, L	2022	Applied Food Biotechnology	10.22037/afb.v9i2.36192	n						n				n
Optimization of Ultrasound-Assisted Extraction of Polyphenols from Ilex latifolia Using Response Surface Methodology and Evaluation of Their Antioxidant Activity	Chen, Y, Sun, XQ, Fang, LT, Jiang, XX, Zhang, XN, Ge, ZJ, Wang, RB & Wang, CQ	2022	Molecules	10.3390/molecules27133999	n						n				n
Optimization of Metal Skeleton of Fishbone Gasket and Performance Test	Zhou, XJ, Li, JH & Chen, CL	2022	Journal of the Chinese Society of Mechanical Engineers		n						n				n
Optical measurement of microvascular oxygenation and blood flow responses in awake mouse cortex during functional activation	Sencan, I, Esipova, T, Kilic, K, Li, BQ, Desjardins, M, Yaseen, MA, Wang, H, Porter, JE, Kura, S, Fu, BY, Secomb, TW, Boas, DA, Vinogradov, SA, Devor, A & Sakadzic, S	2022	Journal of Cerebral Blood Flow and Metabolism	10.1177/0271678X20928011	y	y	n				n				n
ON CO2 SEQUESTRATION: CHANGES IN CO2 ENTRY PRESSURE AND ADSORPTION CAPACITY BY HEAT	Al-Bazali, T	2022	Journal of Porous Media	NA	n						n				n
Numerical Study of Effect of Pressurant Gas Species on Thermal Behavior in Cryogenic Tank	Kinefuchi, K & Umemura, Y	2022	Journal of Spacecraft and Rockets	10.2514/1.A35061	n						n				n
Numerical simulation and experimental investigation on tribological performance of SiC surface with squamous groove micro texture	Na, Z, Li, ZT, Hao, MM, Liu, YC, Ren, BJ & Wang, ZL	2022	Lubrication Science	10.1002/ls.1608	n						n				n
Numerical modelling of mechanical degradation of canvas paintings under desiccation	Lee, DSH, Kim, NS, Scharff, M, Nielsen, AV, Mecklenburg, M, Fuster-López, L, Bratasz, L & Andersen, CK	2022	Heritage Science	10.1186/s40494-022-00763-w	n						n				n
Numerical investigation of residual stress in plasma sprayed antifriction wear-resistant sealing coatings on GH4169 superalloy substrate	Wang, J, Zhang, YC, Cui, YH, Zhai, ZY, Chen, LP & Lu, JW	2022	Materials Today Communications	10.1016/j.mtcomm.2022.103595	n						n				n
Novel transketolase inhibitor oroxylin A suppresses the non-oxidative pentose phosphate pathway and hepatocellular carcinoma tumour growth in mice and patient-derived organoids	Jia, D, Liu, CL, Zhu, ZY, Cao, Y, Wen, W, Hong, ZY, Liu, Y, Liu, ED, Chen, L, Chen, C, Gu, YQ, Jiao, BH, Chai, YF, Wang, HY, Fu, J & Chen, XF	2022	Clinical and Translational Medicine	10.1002/ctm2.1095	y	y	n				n				n
Novel anti-inflammatory and wound healing controlled released LDH-Curcumin nanocomposite via intramuscular implantation, in-vivo study	Mahmoud, R, Safwat, N, Fathy, M, Mohamed, NA, El-Dek, S, El-Banna, HA, Farghali, A & El-Ela, FIA	2022	Arabian Journal of Chemistry	10.1016/j.arabjc.2021.103646	n						n				n
Northern Gannets (Morus bassanus) breeding at their southern limit struggle with prey shortages as a result of warming waters	D'Entremont, KJN, Guzzwell, LM, Wilhelm, SI, Friesen, VL, Davoren, GK, Walsh, CJ & Montevecchi, WA	2022	Ices Journal of Marine Science	10.1093/icesjms/fsab240	y	y	y	n			n				n
Norepinephrine modulation of heat dissipation in female rats lacking estrogen	Fonseca, CS, Aquino, NSS, Goncalves, GKN, Drummond, LR, Hipolito, LTM, Silva, JF, Silva, KSC, Henriques, PC, Domingues, TE, Lacerda, ACR, Guatimosim, S, Coimbra, CC, Szawka, RE & Reis, AM	2022	Journal of Neuroendocrinology	10.1111/jne.13188	y	y	n				n				n
Nontoxic In Vivo Clearable Nanoparticle Clusters for Theranostic Applications	Yadav, P, Mimansa, Munawara, R, Kapoor, K, Chaturvedi, S, Kailasam, K, Biswas, SK, Bahadur, D, Srivastava, R, Mishra, AK & Shanavas, A	2022	Acs Biomaterials Science & Engineering	10.1021/acsbiomaterials.1c01579	n						n				n
Non-Invasive Assessment of Mild Stress-Induced Hyperthermia by Infrared Thermography in Laboratory Mice	Blenkus, U, Geros, AF, Carpinteiro, C, Aguiar, PD, Olsson, IAS & Franco, NH	2022	Animals	10.3390/ani12020177+H32	y	y	n	y	y	y	n				n
NMDA receptors in the insular cortex modulate cardiovascular and autonomic but not neuroendocrine responses to restraint stress in rats	Goulart, MT, Busnardo, C, Belem, IJA, Benini, R, Fassini, A, Crestani, CC, Godoy, AC, Correa, FMA & Alves, FHF	2022	Progress in Neuro-Psychopharmacology & Biological Psychiatry	10.1016/j.pnpbp.2022.110598	y	y	n	y	y	y	n				n
NLRP3 priming due to skin damage precedes LTP allergic sensitization in a mouse model	Pazos-Castro, D, Gonzalez-Klein, Z, Montalvo, AY, Hernandez-Ramirez, G, Romero-Sahagun, A, Esteban, V, Garrido-Arandia, M, Tome-Amat, J & Diaz-Perales, A	2022	Scientific Reports	10.1038/s41598-022-07421-y	y	y	n				n				n
Nigerian indigenous hens show more discomfort-related behavior with visual separation than physical separation from their chicks: An exploratory study	Iyasere, OS, Olajumoke, OP, Durosaro, SO, Oke, OE, Famosaya, OO, Oliyide, KM & Oyeniran, VJ	2022	Frontiers in Veterinary Science	10.3389/fvets.2022.978848	y	y	y	y	y		y
Nest microclimate and heat stress in African Penguins Spheniscus demersus breeding on Bird Island, South Africa	Welman, S & Pichegru, L	2022	Bird Conservation International	10.1017/S0959270922000351	y	y	y	n			n				n
NEMO-Bohai 1.0: a high-resolution ocean and sea ice modelling system for the Bohai Sea, China	Yan, Y, Gu, W, Gierisch, AMU, Xu, YJ & Uotila, P	2022	Geoscientific Model Development	10.5194/gmd-15-1269-2022	n						n				n
Natural History of Sudan ebolavirus to Support Medical Countermeasure Development	Carbonnelle, C, Moroso, M, Pannetier, D, Godard, S, Mély, S, Thomas, D, Duthey, A, Jourjon, O, Lacroix, O, Labrosse, B, Raoul, H, Osman, KL, Salguero, FJ, Hall, Y, Sabourin, CL, Merchlinsky, MJ, Long, JP, Parish, LA & Wolfe, DN	2022	Vaccines	10.3390/vaccines10060963	n						n				n
Nanodiamonds as traps for fibroblast growth factors: Parameters influencing the interaction	Mikesova, J, Miliaieva, D, Stenclova, P, Kindermann, M, Vuckova, T, Madlikova, M, Fabry, M, Veverka, V, Schimer, J, Krejci, P, Stehlik, S & Cigler, P	2022	Carbon	10.1016/j.carbon.2022.04.017	n						n				n
Multiple pathways to dissipate body heat excess and the infrared thermography effectiveness	Souza, JBF & de Queiroz, JPAF	2022	Journal of Animal Behaviour and Biometeorology	10.31893/jabb.22022	y	n					n				n
Multifunctional inverse opal film as a responsive drug carrier for spinal cord injury repair	Wu, FZ, Zu, Y, Weng, WQ, Yang, YH, Hu, J, Mao, YQ, Shao, CM & Xiao, J	2022	Chemical Engineering Journal	10.1016/j.cej.2022.135256	n						n				n
Moxibustion Strategies for Mice	Dai, XQ, Lv, P, Huang, RZ, Zhang, HX, Lin, SR, Shi, G, Zhang, CS & Zuo, CY	2022	Jove-Journal of Visualized Experiments	10.3791/63119	y	y	n				n				n
Movements of satellite tracked Magellanic penguins (Spheniscus magellanicus) in a wintering area in southern Brazil	Silva, AB, Valls, FCL, Marques, FP & Bugoni, L	2022	Ocean & Coastal Management	10.1016/j.ocecoaman.2022.106120	n						n				n
Mouse models of lung-specific SARS-CoV-2 infection with moderate pathological traits	Kim, SH, Kim, J, Jang, JY, Noh, H, Park, J, Jeong, H, Jeon, D, Uhm, C, Oh, H, Cho, K, Jeon, Y, On, D, Yoon, S, Lim, SY, Kim, SP, Lee, YW, Jang, HJ, Park, IH, Oh, J, Seo, JS, Kim, JJ, Seok, SH, Lee, YJ, Hong, SM, An, SH, Kim, SY, Kim, YB, Hwang, JY, Lee, HJ, Bin Kim, H, Choi, KS, Park, JW, Seo, JY, Yun, JW, Shin, JS, Lee, HY, Kim, K, Lee, D, Lee, H, Nam, KT & Seong, JK	2022	Frontiers in Immunology	10.3389/fimmu.2022.1055811	y	y	n				n				n
Morpho-Histology and Morphometry of Chicken Testes and Seminiferous Tubules among Yellow-Feathered Broilers of Different Ages	Mfoundou, JDL, Guo, YJ, Yan, ZQ & Wang, XR	2022	Veterinary Sciences	10.3390/vetsci9090485	y	y	y	n			n				n
Molecular Events of the Crossbridge Cycle Reflected in the Force-Velocity Relationship of Activated Muscle	Seow, KN & Seow, CY	2022	Frontiers in Physiology	10.3389/fphys.2022.846284	y	n					n				n
Modulating Protein Corona and Materials-Cell Interactions with Temperature-Responsive Materials	Prawatborisut, M, Jiang, S, Oberlander, J, Mailander, V, Crespy, D & Landfester, K	2022	Advanced Functional Materials	10.1002/adfm.202106353	n						n				n
Modelling the effect of environmental variables on the reproductive success of Griffon Vulture (Gyps fulvus) in Sardinia, Italy	Aresu, M, Pennino, MG, De Rosa, D, Rotta, A & Berlinguer, F	2022	Ibis	10.1111/ibi.13012	y	y	y	n			n				n
Modelling and mapping how common guillemots balance their energy budgets over a full annual cycle	Dunn, RE, Green, JA, Wanless, S, Harris, MP, Newell, MA, Bogdanova, MI, Horswill, C, Daunt, F & Matthiopoulos, J	2022	Functional Ecology	10.1111/1365-2435.14059	y	y	y	n			n				n
Modeling deformation, seismicity, and thermal anomalies driven by degassing during the 2005-2006 pre-eruptive unrest of Augustine Volcano, Alaska	Zhan, Y, Le Mével, H, Roman, DC, Girona, T & Gregg, PM	2022	Earth and Planetary Science Letters	10.1016/j.epsl.2022.117524	n						n				n
MODEL-BASED ESTIMATION OF SAMPLE'S TEMPERATURE PROFILE WITHIN A HIGH-VACUUM THERMAL CHAMBER	Dominguez, JA & Whitlow, J	2022	Computational Thermal Sciences		n						n				n
Mild-Temperature Photothermal Effect Triggers Simultaneous Nitric Oxide- and Deferoxamine-Releasing Mesoporous Polydopamine- Based Nanoplatform for Robust Antibacterial, Anti-inflammation, and Wound-Healing Activity	Liu, WK, Song, XL, Liu, W, Lin, Q, Xu, R, Li, H, Xue, W & Yu, SM	2022	Chemistry of Materials	10.1021/acs.chemmater.2c02686	n						n				n
Migration and energetics model predicts delayed migration and likely starvation in oiled waterbirds	West, BM, Wildhaber, ML, Aagaard, KJ, Thogmartin, WE, Moore, AP & Hooper, MJ	2022	Ecological Modelling	10.1016/j.ecolmodel.2022.110138	n						n				n
Microwave-assisted iron oxide process for efficient removal of tetracycline	Sun, K, Cheng, F, Liu, YX, Hua, YF & Zhang, YF	2022	Journal of Environmental Management	10.1016/j.jenvman.2022.114600	n						n				n
Microalgae-based livestock wastewater treatment (MbWT) as a circular bioeconomy approach: Enhancement of biomass productivity, pollutant removal and high-value compound production	López-Sánchez, A, Silva-Gálvez, AL, Aguilar-Juárez, O, Senés-Guerrero, CA, Orozco-Nunnelly, D, Carrillo-Nieves, D & Gradilla-Hernández, MS	2022	Journal of Environmental Management	10.1016/j.jenvman.2022.114612	n						n				n
Metabolic heat loss in southern elephant seals (Mirounga leonina) differs with stage of moult and between habitats	Paterson, WD, Chaise, LL, McKnight, C, Currie, JI, Thompson, D, Ancel, A, Gilbert, C & McCafferty, DJ	2022	Journal of Thermal Biology	10.1016/j.jtherbio.2021.103183	y	y	y	y	y		y
Mesomechanics of the Frictional Contact in Low-Cycle Fatigue Conditions	Janahmadov, AK	2022	Journal of Friction and Wear	10.3103/S1068366622030059	n						n				n
Mechanistic elucidation of freezing-induced surface decomposition of aluminum oxyhydroxide adjuvant	Li, JH, Yu, G, Liang, ZH, Li, M, Chen, C, Li, X, Guo, YY, Yang, C, Liu, Y, Zhang, CQ, Zhang, WT, Liu, JX, Ma, XH, Xue, CY & Sun, BB	2022	Iscience	10.1016/j.isci.2022.104456	y	y	n				n				n
Mechanical properties of pyrophyllite under the coupling of high temperature-pressure: A first-principle study	Qin, XZ, Zhao, J, Wei, R, Xu, X & He, MC	2022	Applied Clay Science	10.1016/j.clay.2022.106613	n						n				n
Maximization of fitness by phenological and phenotypic plasticity in range expanding rabbitfishes (Siganidae)	Zarco-Perello, S, Fairclough, D, Dowling, C, DiBattista, J, Austin, R, Wernberg, T & Taylor, B	2022	Journal of Animal Ecology	10.1111/1365-2656.13739	y	y	n				n				n
Manipulation of Heat Dissipation Capacity Affects Avian Reproductive Performance and Output	Zagkle, E, Martinez-Vidal, PA, Bauchinger, U & Sadowska, ET	2022	Frontiers in Ecology and Evolution	10.3389/fevo.2022.866182	y	y	y	n			n				n
Lytic cocktail: An effective method to alleviate severe burn induced hyper-metabolism through regulating white adipose tissue browning	Zhang, M, Yang, PL, Yu, TY, Harmsen, MC, Gao, M, Liu, D, Shi, Y, Liu, Y & Zhang, X	2022	Heliyon	10.1016/j.heliyon.2022.e09128	y	y	n				n				n
Lower marine productivity increases agonistic interactions between sea lions and fur seals in Northern Pacific Patagonia	Montalva, F, Paves, H, Perez-Venegas, D, Barrientos, EKG, Valencia, C, Miranda-Urbina, D & Seguel, M	2022	Current Zoology	10.1093/cz/zoac006	y	y	y	n			n				n
Low-Temperature Sandwich Structure Wafer-Level Hermetic Packaging via Three-Layer Simultaneous Bonding for 3-D Microsystems	Wei, XL, Chen, TY & Fan, J	2022	Ieee Transactions on Components Packaging and Manufacturing Technology	10.1109/TCPMT.2022.3205336	n						n				n
Low-Temperature Multiple Micro-Dispensing on Microneedles for Accurate Transcutaneous Smallpox Vaccination	Yim, SG, Hwang, YH, An, S, Seong, KY, Kim, SY, Kim, S, Lee, H, Lee, KO, Kim, MY, Kim, D, Kim, YJ & Yang, SY	2022	Vaccines	10.3390/vaccines10040561	n						n				n
Low-cost thermoregulation of wild sloths revealed by heart rate and temperature loggers	Muramatsu, D, Vidal, LV, Costa, ER, Yoda, K, Yabe, T & Gordo, M	2022	Journal of Thermal Biology	10.1016/j.jtherbio.2022.103387	y	y	y	y	y		y
Low Temperature Plasma Jet Affects Acute Skin Wounds in Diabetic Mice Through Reactive Components	Ge, Y, Wang, J, Cao, W, Niu, Q, Wu, YF, Feng, YT, Xu, ZP & Liu, Y	2022	International Journal of Lower Extremity Wounds	10.1177/15347346221139519	n						n				n
Low temperature mitigating the paclitaxel-induced damages in mouse cell and hair follicle model	Chen, L, Xu, Y & Ye, XH	2022	Biochemical and Biophysical Research Communications	10.1016/j.bbrc.2022.03.031	y	y	n				n				n
Low activity levels are an adaptation to desert-living in the Grey Falcon, an endotherm that specializes in pursuing highly mobile prey	Schoenjahn, J, Pavey, CR & Walter, GH	2022	Journal of Thermal Biology	10.1016/j.jtherbio.2021.103108	y	y	y	n			n				n
Long-Term Trends and Interannual Variability of Wind Forcing, Surface Circulation, and Temperature around the Sub-Antarctic Prince Edward Islands	Toolsee, T & Lamont, T	2022	Remote Sensing	10.3390/rs14061318	n						n				n
Linking environmental indicators to blood, feather and claw delta O-18 in the Saffron Finch (Sicalis flaveola) in the central Brazilian savannas	Costa, FJV, Hobson, KA, Wunder, MB & Nardoto, GB	2022	Journal of Ornithology	10.1007/s10336-021-01939-0	y	y	y	n			n				n
Learned self-regulation in top-level managers through neurobiofeedback training improves decision making under stress	Iodice, P, Cannito, L, Chaigneau, A & Palumbo, R	2022	Scientific Reports	10.1038/s41598-022-10142-x	y	y	n				n				n
Laser-induced heating of polydimethylsiloxane-magnetite nanocomposites for hyperthermic inhibition of triple-negative breast cancer cell proliferation	Onyekanne, CE, Salifu, AA, Obayemi, JD, Ani, CJ, Choshali, HA, Nwazojie, CC, Onwudiwe, KC, Oparah, JC, Ezenwafor, TC, Ezeala, CC, Odusanya, OS, Rahbar, N & Soboyejo, WO	2022	Journal of Biomedical Materials Research Part B-Applied Biomaterials	10.1002/jbm.b.35124	n						n				n
Langasite microstructure etching and characterization method for high temperature devices	Liang, XR, Zhang, L, Xu, FM, Zhang, YW, Tan, QL & Xiong, JJ	2022	Vacuum	10.1016/j.vacuum.2022.111252	n						n				n
Laminar forced convection heat transfer around wavy elliptic cylinders with different aspect ratios	Yoon, HS, Nam, SH & Kim, MI	2022	International Journal of Heat and Mass Transfer	10.1016/j.ijheatmasstransfer.2022.123038	n						n				n
La Nina Came to Eden	McPhaden, MJ & Karamperidou, C	2022	Bulletin of the American Meteorological Society	10.1175/BAMS-D-21-0343.1	n						n				n
L-serine improves lipid profile, performance, carcass weight and intestinal parameters in feed restricted broiler chickens during the hot-dry season	Ogbuagu, NE, Ayo, JO, Aluwong, T & Akor-Dewu, MB	2022	Tropical Animal Health and Production	10.1007/s11250-022-03318-0	y	y	y	n			n				n
KS0365, a novel activator of the transient receptor potential vanilloid 3 (TRPV3) channel, accelerates keratinocyte migration	Maier, M, Olthoff, S, Hill, K, Zosel, C, Magauer, T, Wein, LA & Schaefer, M	2022	British Journal of Pharmacology	10.1111/bph.15937	y	y	n				n				n
Killing two birds with one stone?: A fluorescent hybrid nanoparticle modified with BODIPY for efficiently detection and removal of toxic Cu (II) ion from aqueous solutions	Bilgic, A, Cimen, A & Kursunlu, AN	2022	Science of the Total Environment	10.1016/j.scitotenv.2022.157170	y	y	n				n				n
Investigation on leakage cause of 13Cr pipe flange used for a Christmas tree in a high-pressure and high-temperature gas well	Long, Y, Luo, JH, Yue, M, Wu, G, Zhao, MF, Ji, N, Song, WW, Jin, Q, Kuang, XR & Fan, YJ	2022	Engineering Failure Analysis	10.1016/j.engfailanal.2022.106793	n						n				n
Investigation of Applicability Flowdrill Technology for Joining Thin-Walled Metal Sheets	Guzanová, A, Janosko, E, Draganovská, D, Vrabel, M, Tomás, M, Hornak, P, Vojtko, M & Veligotskyi, N	2022	Metals	10.3390/met12040540	n						n				n
Investigating the thermal physiology of Critically Endangered North Atlantic right whales Eubalaena glacialis via aerial infrared thermography	Lonati, GL, Zitterbart, DP, Miller, CA, Corkeron, P, Murphy, CT & Moore, MJ	2022	Endangered Species Research	10.3354/esr01193	y	y	y	n			n				n
Intradermal Glycine Detection with a Wearable Microneedle Biosensor: The First In Vivo Assay	Wang, QY, Molinero-Fernandez, A, Casanova, A, Titulaer, J, Campillo-Brocal, JC, Konradsson-Geuken, A, Crespo, GA & Cuartero, M	2022	Analytical Chemistry	10.1021/acs.analchem.2c02317	n						n				n
Intradermal Administration of Influenza Vaccine with Trehalose and Pullulan-Based Dissolving Microneedle Arrays	Tian, Y, Lee, J, van der Maaden, K, Bhide, Y, de Vries-Idema, JJ, Akkerman, R, O'Mahony, C, Jiskoot, W, Frijlink, HW, Huckriede, ALW, Hinrichs, WLJ, Bouwstra, JA & Beukema, M	2022	Journal of Pharmaceutical Sciences	10.1016/j.xphs.2022.01.033	y	y	n				n				n
Interspecific foraging association of a nurse shark (Ginglymostoma cirratum) with bottlenose dolphins (Tursiops truncatus)	White, CF, Pratt, HL, Pratt, TC & Whitney, NM	2022	Animal Biotelemetry	10.1186/s40317-022-00305-y	y	y	y	n			n				n
Interspecies comparison of heat and mass transfer characteristics in monkey and human nasal cavities	Vahaji, S, Dong, JL, Tian, L & Tu, JY	2022	Computers in Biology and Medicine	10.1016/j.compbiomed.2022.105676	n						n				n
Inorganic phosphate accelerates cardiac myofilament relaxation in response to lengthening	Wakefield, JI, Bell, SP & Palmer, BM	2022	Frontiers in Physiology	10.3389/fphys.2022.980662	y	y	n				n				n
Inhibitory effect of a new bacteriocin RSQ04 purified from Lactococcus lactis on Listeria monocytogenes and its application on model food systems	Xiang, YZ, Wu, G, Zhang, YP, Yang, LY, Zhang, YM, Zhao, ZS, Deng, XY & Zhang, QL	2022	Lwt-Food Science and Technology	10.1016/j.lwt.2022.113626	n						n				n
Inherent Flame-Retardant, Humid Environment Stable and Blue Luminescent Polyamide Elastomer Regulated by Siloxane Moiety	Qi, QQ, Xiao, Z, Wang, YW, Yan, XJ, Fu, P, Zhang, XM, Zhao, W, Pang, XC, Liu, MY, Zhao, QX & Cui, Z	2022	Polymers	10.3390/polym14091919	n						n				n
Infrared Thermography for the Detection of Changes in Brown Adipose Tissue Activity	Kordic, M, Dugandzic, J, Ratko, M, Habek, N & Dugandzic, A	2022	Jove-Journal of Visualized Experiments	10.3791/64463	y	y	n				n				n
Influence of Stock Plant Growing Environment, Origin of Cuttings, Cultivar, and Rooting Hormone on Clematis Cutting Production and Propagation	Samarakoon, UC & Faust, JE	2022	Horttechnology	10.21273/HORTTECH05029-22	n						n				n
Influence of rainfall on foraging behavior of a tropical seabird	De Pascalis, F, Austin, RE, Green, JA, Arnould, JPY, Imperio, S, Maugeri, M, Haakonsson, J, Cecere, JG & Rubolini, D	2022	Behavioral Ecology	10.1093/beheco/arab134	y	y	y	n			n				n
Influence of noise barrier and louver on ventilation and thermal performance of wet cooling towers under crosswind conditions	Jiang, L, Zhang, ZQ, Sang, P, Dong, LF, He, SY & Gao, M	2022	International Journal of Thermal Sciences	10.1016/j.ijthermalsci.2021.107364	n						n				n
Influence of Flange Structure Parameters on Contact Pressure of the New-Type Wedge Ring Gasket	Xu, WB	2022	Chemical Engineering & Technology	10.1002/ceat.202100594	n						n				n
Influence of cilostazol on thromboangiitis obliterans in rats and the mechanism involved	Zhu, WL & Ying, JY	2022	Tropical Journal of Pharmaceutical Research	10.4314/tjpr.v21i7.19	y	y	n				n				n
Individual variation in heat substitution: is activity in the cold energetically cheaper for some individuals than others?	Maloney, C & Careau, V	2022	Journal of Experimental Biology	10.1242/jeb.244186	y	y	y	n			n				n
Individual and joint estimation of humpback whale migratory patterns and their environmental drivers in the Southwest Atlantic Ocean	Bedriñana-Romano, L, Zerbini, AN, Andriolo, A, Danilewicz, D & Sucunza, F	2022	Scientific Reports	10.1038/s41598-022-11536-7	y	y	y	n			n				n
In the Hot Seat: Behavioral Change and Old-Growth Trees Underpin an Australian Songbird's Response to Extreme Heat	Sharpe, LL, Prober, SM & Gardner, JL	2022	Frontiers in Ecology and Evolution	10.3389/fevo.2022.813567	y	y	y	n			n				n
In situ hydrogel capturing nitric oxide microbubbles accelerates the healing of diabetic foot	Zhao, YZ, Luo, LZ, Huang, LT, Zhang, YY, Tong, MQ, Pan, HX, Shangguan, JX, Yao, Q, Xu, SH & Xu, HL	2022	Journal of Controlled Release	10.1016/j.jconrel.2022.08.018	n						n				n
Improving the flexural strength of porcelain by residual stress in anorthite coating	Zhang, XN, Li, YM, Sun, Y, Hao, D, Li, K, Wan, DT & Bao, YW	2022	International Journal of Applied Ceramic Technology	10.1111/ijac.14076	n						n				n
Improving the anti-ageing activity of coenzyme Q10 through protransfersome-loaded emulgel	Ayunin, Q, Miatmoko, A, Soeratri, W, Erawati, T, Susanto, J & Legowo, D	2022	Scientific Reports	10.1038/s41598-021-04708-4	y	y	n				n				n
Impaired negative feedback and death following acute stress in glucocorticoid receptor knockout Xenopus tropicalis tadpoles	Paul, B, Sterner, ZR, Bhawal, R, Anderson, ET, Zhang, S & Buchholz, DR	2022	General and Comparative Endocrinology	10.1016/j.ygcen.2022.114072	y	y	n				n				n
Impaired Cold-Stimulated Supraclavicular Brown Adipose Tissue Activity in Young Boys With Obesity	Ahmed, BA, Varah, N, Ong, FJ, Blondin, DP, Gunn, E, Konyer, NB, Singh, NP, Noseworthy, MD, Haman, F, Carpentier, AC, Punthakee, Z, Steinberg, GR & Morrison, KM	2022	Diabetes	10.2337/db21-0799	y	y	n				n				n
Impacts of Air Velocity Treatments under Summer Conditions: Part II-Heavy Broiler's Behavioral Response	Akter, S, Liu, YY, Cheng, B, Classen, J, Oviedo, E, Harris, D & Wang-Li, L	2022	Animals	10.3390/ani12091050	y	y	y	n			n				n
Impacts of Air Velocity Treatments under Summer Condition: Part I-Heavy Broiler's Surface Temperature Response	Akter, S, Cheng, B, West, D, Liu, YY, Qian, Y, Zou, XG, Classen, J, Cordova, H, Oviedo, E & Wang-Li, L	2022	Animals	10.3390/ani12030328	y	y	y	n			n				n
Impact of sous-vide cooking on microbial safety Challenge tests on the behaviour of food borne pathogens on fish and poultry eggs	Gareis, M	2022	Fleischwirtschaft		n						n				n
Impact of gas concentrations on the self-activation of southern yellow pine during the pyrolysis process	Smith, LM, Mandal, S, Cao, Y, Hu, JY, Xia, CL, Shi, SQ, Li, XR, Zhang, HF & Calderon, J	2022	Biomass Conversion and Biorefinery	10.1007/s13399-022-03337-9	n						n				n
Immobilization of fibrinolytic protease from Mucor subtilissimus UCP 1262 in magnetic nanoparticles	da Silva, MM, Neto, JMWD, Regueira, BVB, do Couto, MTT, Sobral, RVD, Conniff, AES, Costa, RMPB, Nogueira, MCDL, Santos, NPD, Pastrana, L, Leite, ACL, Converti, A, Nascimento, TP & Porto, ALF	2022	Protein Expression and Purification	10.1016/j.pep.2022.106044	n						n				n
Identification of a Partial and Selective TRPV1 Agonist CPIPC for Alleviation of Inflammatory Pain	Dong, LY, Zhou, QQ, Liang, QQ, Qiao, Z, Liu, YN, Shao, LM & Wang, KW	2022	Molecules	10.3390/molecules27175428	n						n				n
Hypoxia-induced nuclear translocation of β-catenin in the healing process of frostbite	Isozaki, S, Tanaka, H, Horioka, K, Konishi, H, Kashima, S, Takauji, S, Fujiya, M & Druid, H	2022	Biochimica Et Biophysica Acta-Molecular Basis of Disease	10.1016/j.bbadis.2022.166385	y	y	n				n				n
Hypoxia constrains behavioral responses to chemical alarm cues by fathead minnows Pimephales promelas	Strand, MC, DeVriendt, IG, Seigel, AR, Merkord, CL & Wisenden, BD	2022	Environmental Biology of Fishes	10.1007/s10641-022-01235-7	n						n				n
Hypothermia evoked by stimulation of medial preoptic nucleus protects the brain in a mouse model of ischaemia	Zhang, S, Zhang, XP, Zhong, HL, Li, XY, Wu, YJ, Ju, J, Liu, B, Zhang, ZY, Yan, H, Wang, YZ, Song, K & Hou, ST	2022	Nature Communications	10.1038/s41467-022-34735-2	y	y	n				n				n
Hydroxyapatite nanoparticles/polyimide-coated platinum electrodes for improved heat-insulating and heavy metal ion diffusion properties	Wang, HJ, Yang, GG, Zhang, JM, Li, SM & Bilal, M	2022	Journal of Nanostructure in Chemistry	10.1007/s40097-022-00489-y	n						n				n
Hydrogel Dressing Containing Basic Fibroblast Growth Factor Accelerating Chronic Wound Healing in Aged Mouse Model	Xiao, YH, Zhao, H, Ma, XY, Gu, ZH, Wu, X, Zhao, L, Ye, L & Feng, ZG	2022	Molecules	10.3390/molecules27196361	n						n				n
Hungry or angry? Experimental evidence for the effects of food availability on two measures of stress in developing wild raptor nestlings	Catitti, B, Grüebler, MU, Kormann, UG, Scherler, P, Witczak, S, van Bergen, VS & Jenni-Eiermann, S	2022	Journal of Experimental Biology	10.1242/jeb.244102	y	y	y	n			n				n
How much does it cost? Teaching physiology of energy metabolism in mice using an indirect calorimetry system in a practical course for veterinary students	Elfers, K, Armbrecht, Y, Brede, M, Mazzuoli-Weber, G, Heldmaier, G & Breves, G	2022	Advances in Physiology Education	10.1152/advan.00027.2021	n						n				n
How Did Seal Lice Turn into the Only Truly Marine Insects?	Leonardi, MS, Crespo, JE, Soto, F & Lazzari, CR	2022	Insects	10.3390/insects13010046	n						n				n
How aerial insectivore bats of different sizes respond to nightly temperature shifts	Pereira, MJR, Chaves, TS, Bobrowiec, PE & Hofmann, GS	2022	International Journal of Biometeorology	10.1007/s00484-021-02222-w	n						n				n
Hot-air impingement roast drying of beef jerky: Effect of relative humidity on quality attributes	Zhang, WK, Zhang, CJ, Qi, B, Mujumdar, AS, Xie, L, Wang, H, Ni, JB & Xiao, HW	2022	Drying Technology	10.1080/07373937.2022.2049294	n						n				n
Histobiochemical changes in early postmortem interval in liver, pancreas, skin and kidney of adult male albino rats	Khalifa, FN, Hosny, SA & Moawad, AM	2022	Rechtsmedizin	10.1007/s00194-022-00565-1	y	y	n				n				n
Highly Active Biphasic Anatase-Rutile Ni-Pd/TNPs Nanocatalyst for the Reforming and Cracking Reactions of Microplastic Waste Dissolved in Phenol	Nabgan, W, Nabgan, B, Abdullah, TAT, Ikram, M, Jadhav, AH, Jalil, AA & Ali, MW	2022	Acs Omega	10.1021/acsomega.1c05488	n						n				n
HIGH-SPEED ANODIC DISSOLUTION OF CHROMIUM-NICKEL STEEL IN A NITRATE SOLUTION WITH THERMOKINETIC INSTABILITY OF THE OXIDE FILM	Likrizon, EV, Dikusar, GK, Silkin, SA & Dikusar, AI	2022	Izvestiya Vysshikh Uchebnykh Zavedenii Khimiya I Khimicheskaya Tekhnologiya	10.6060/ivkkt.20226508.6614	n						n				n
High-Resolution Projections of Global Sea Surface Temperatures Reveal Critical Warming in Humpback Whale Breeding Grounds	von Hammerstein, H, Setter, RO, van Aswegen, M, Currie, JJ & Stack, SH	2022	Frontiers in Marine Science	10.3389/fmars.2022.837772	y	y	y	n			n				n
High temperature tribological performance of molybdenum reinforced zirconia toughened alumina composites prepared by pressure-less sintering	Ghosh, K, Goswami, S, Roy, P & Mandal, N	2022	Ceramics International	10.1016/j.ceramint.2022.06.106	n						n				n
High temperature creep strength design and optimization of solid oxide fuel cell	Wang, Y, Jiang, WC, Luo, Y, Song, M & Tu, ST	2022	International Journal of Hydrogen Energy	10.1016/j.ijhydene.2022.04.261	n						n				n
High molecular weight hyper-branched PCL-based thermogelling vitreous endotamponades	Lin, QY, Liu, ZP, Wong, DSL, Lim, CC, Liu, CK, Guo, LF, Zhao, XX, Boo, YJ, Wong, JHM, Tan, RPT, Xue, K, Lim, JYC, Su, XY & Loh, XJ	2022	Biomaterials	10.1016/j.biomaterials.2021.121262	n						n				n
Heat stress induces various oxidative damages to myofibrillar proteins in ducks	Cheng, S, He, YX, Zeng, T, Wang, DQ, He, J, Xia, Q, Zhou, CY, Pan, DD & Cao, JX	2022	Food Chemistry	10.1016/j.foodchem.2022.133209	n						n				n
Heat Stress and an Immune Challenge Influence Turkey Meat Quality, but Conspecific-Directed Pecking Behavior Does Not	Davis, M, Stevenson, R, Ford, E, Erasmus, M & Zuelly, SMS	2022	Foods	10.3390/foods11152203	n						n				n
Heat Stress Affects Jejunal Immunity of Yellow-Feathered Broilers and Is Potentially Mediated by the Microbiome	Liu, WC, Huang, MY, Balasubramanian, B & Jha, R	2022	Frontiers in Physiology	10.3389/fphys.2022.913696	y	y	y	n			n				n
Heat Leakage Numerical Investigation of a Compound Parabolic Concentrator-Pulsating Heat Pipe Solar Collector	Xu, RJ, Chen, JY, Zhang, XH, Wang, RX & Xu, SH	2022	Journal of Thermal Science	10.1007/s11630-020-1293-3	n						n				n
Hair loss improvement effect of Chrysanthemum zawadskii, peppermint and Glycyrrhiza glabra herbal mixture in human follicle dermal papilla cell and C57BL/6 mice	Shin, JY, Shin, DJ, Kang, HJ, Cho, BO, Park, JH & Jang, SI	2022	Food Science and Technology	10.1590/fst.115921	y	y	y	n			n				n
Haemagglutinin substitutions N125D, D127E, D222G and R223Q improve replicative fitness and vaccine effectiveness of an A/H1N1pdm09 live attenuated influenza vaccine virus by enhancing α-2,6 receptor binding	Dempsey, R, Tamburrino, G, Schewe, KE, Crowe, J, Nuccitelli, A & Dibben, O	2022	Plos Pathogens	10.1371/journal.ppat.1010585	y	y	y	n			n				n
Habitat associations of post-breeding female southern elephant seals (Mirounga leonina) from Peninsula Valdes, Argentina	McGovern, KA, Rodríguez, DH, Lewis, MN, Eder, EB, Piola, AR & Davis, RW	2022	Deep-Sea Research Part I-Oceanographic Research Papers	10.1016/j.dsr.2022.103789	n						n				n
Habitat aridity as a determinant of the trade-off between water conservation and evaporative heat loss in bats	Munoz-Garcia, A, Ben-Hamo, M, Pilosof, S, Williams, JB & Korine, C	2022	Journal of Comparative Physiology B-Biochemical Systems and Environmental Physiology	10.1007/s00360-021-01425-2	y	y	y	n			n				n
Guadalupe fur seal pup production predicted from annual variations of sea surface temperature in the southern California Current Ecosystem	Juárez-Ruiz, A, Pardo, MA, Hernández-Montoya, JC, Elorriaga-Verplancken, FR, Milanés-Salinas, MD, Norris, T, Beier, E & Heckel, G	2022	Ices Journal of Marine Science	10.1093/icesjms/fsac097	y	y	y	n			n				n
Graphene Oxide Nanosheets and Ni Nanoparticles Coated on Glass Fabrics Modified with Bovine Serum Albumin for Electromagnetic Shielding	Bai, WH, Zhai, JY, Zhou, SG, Cui, C, Wang, WJ, Cheng, C, Ren, EH, Xiao, HY, Zhou, M, Zhang, JW & Guo, RH	2022	Acs Applied Nano Materials	10.1021/acsanm.2c01760	n						n				n
Gold-Nanorod-Based Scaffolds for Wound-Healing Applications	Nanda, SS, Wang, T, Hossain, MI, Yoon, HY, Selvan, ST, Kim, K & Yi, DK	2022	Acs Applied Nano Materials	10.1021/acsanm.2c02230	n						n				n
Glypican-3-Targeted 227Th α-Therapy Reduces Tumor Burden in an Orthotopic Xenograft Murine Model of Hepatocellular Carcinoma	Labadie, KP, Hamlin, DK, Kenoyer, A, Daniel, SK, Utria, AF, Ludwig, AD, Kenerson, HL, Li, L, Sham, JG, Chen, DL, Orozco, JJ, Yeung, RS, Orvig, C, Li, YW, Wilbur, DS & Park, JO	2022	Journal of Nuclear Medicine	10.2967/jnumed.121.262562	n						n				n
Global Size Pattern in a Group of Important Ecological Indicators (Diptera, Chironomidae) Is driven by Latitudinal Temperature Gradients	Baranov, V, Jourdan, J, Hunter-Moffatt, B, Noori, S, Scholderle, S & Haug, JT	2022	Insects	10.3390/insects13010034	n						n				n
GIP Affects Hepatic Fat and Brown Adipose Tissue Thermogenesis but Not White Adipose Tissue Transcriptome in Type 1 Diabetes	Heimbürger, SMN, Hoe, B, Nielsen, CN, Bergman, NC, Skov-Jeppesen, K, Hartmann, B, Holst, JJ, Dela, F, Overgaard, J, Storling, J, Vilsboll, T, Dejgaard, TF, Havelund, JF, Gorshkov, V, Kjeldsen, F, Færgeman, NJ, Madsen, MR, Christensen, MB & Knop, FK	2022	Journal of Clinical Endocrinology & Metabolism	10.1210/clinem/dgac542	y	y	n				n				n
Genotype-environment associations across spatial scales reveal the importance of putative adaptive genetic variation in divergence	Alvarado, AH, Bossu, CM, Harrigan, RJ, Bay, RA, Nelson, ARP, Smith, TB & Ruegg, KC	2022	Evolutionary Applications	10.1111/eva.13444	y	y	y	n			n				n
Genetics and Plasticity Are Responsible for Ecogeographical Patterns in a Recent Invasion	Stuart, KC, Sherwin, WB, Cardilini, APA & Rollins, LA	2022	Frontiers in Genetics	10.3389/fgene.2022.824424	y	y	y	n			n				n
Genetic Modification of Limbs Using Ex Vivo Machine Perfusion	Valdivia, E, Rother, T, Yuzefovych, Y, Hack, F, Wenzel, N, Blasczyk, R, Krezdorn, N & Figueiredo, C	2022	Human Gene Therapy	10.1089/hum.2021.199	y	y	n				n				n
Functional Properties of Collagen Extracted from Catfish (Silurus triostegus) Waste	Abbas, AA, Shakir, KA & Walsh, MK	2022	Foods	10.3390/foods11050633	y	y	n				n				n
Freezing Effect of Enhancing Tubes in a Freeze-Sealing Pipe Roof Method based on the Unsteady-State Conjugate Heat Transfer Model	Deng, SJ, Hu, D, She, SY, Hong, ZQ, Hu, XD & Zhou, F	2022	Buildings	10.3390/buildings12091373	n						n				n
FOXO3/TGF-beta signal-dependent ciliogenesis and cell functions during differentiation of temperature-sensitive mouse cochlear precursor hair cells	Kakuki, T, Kohno, T, Nishida, S, Konno, T, Kikuchi, S, Ohwada, K, Nakano, M, Tezuka, M, Takano, K & Kojima, T	2022	Histochemistry and Cell Biology	10.1007/s00418-021-02068-8	y	y	n				n				n
Formulation of Topical Flurbiprofen Solid Lipid Nanoparticle Gel Formulation Using Hot Melt Extrusion Technique	Bagde, A, Kouagou, E & Singh, M	2022	Aaps Pharmscitech	10.1208/s12249-022-02410-w	y	y	n				n				n
Formulation development and evaluation of drug-in-adhesive-type transdermal patch of metoclopramide HCl	Imtiaz, MS, Shoaib, MH, Yousuf, RI, Ali, FR, Saleem, MT, Khan, MZ & Sikandar, M	2022	Polymer Bulletin	10.1007/s00289-021-03559-3	n						n				n
Formation of the Ecological Risk Zones in the Coastal Water Areas of the Kerch Strait	Gurov, KI, Gurova, YS, Orekhova, NA & Konovalov, SK	2022	Physical Oceanography	10.22449/1573-160X-2022-6-619-635	n						n				n
Fluidity-Guided Assembly of Au@Pt on Liposomes as a Catalase-Powered Nanomotor for Effective Cell Uptake in Cancer Cells and Plant Leaves	Wang, ZF, Yan, Y, Li, C, Yu, Y, Cheng, S, Chen, S, Zhu, XJ, Sun, LP, Tao, W, Liu, JW & Wang, F	2022	Acs Nano	10.1021/acsnano.2c00327	n						n				n
Flexible energy-saving strategies in female temperate-zone bats	Keicher, L, Shipley, JR, Komar, E, Ruczynski, I, Schaeffer, PJ & Dechmann, DKN	2022	Journal of Comparative Physiology B-Biochemical Systems and Environmental Physiology	10.1007/s00360-022-01452-7	y	y	y	n			n				n
Fibroblasts as an experimental model system for the study of comparative physiology	Madelaire, CB, Klink, AC, Israelsen, WJ & Hindle, AG	2022	Comparative Biochemistry and Physiology B-Biochemistry & Molecular Biology	10.1016/j.cbpb.2022.110735	y	y	n				n				n
Fetal surgery has no additional effect to general anesthesia on brain development in neonatal rabbits	Van der Veeken, L, Emam, D, Bleeser, T, Valenzuela, I, Van der Merwe, J, Rex, S & Deprest, J	2022	American Journal of Obstetrics & Gynecology Mfm	10.1016/j.ajogmf.2021.100513	y	y	y	n			n				n
Feeding encapsulated pepper to dairy cows during the hot season improves performance without affecting core and skin temperature	Vittorazzi, PC, Takiya, CS, Nunes, AT, Chesini, RG, Bugoni, M, Silva, GG, Silva, TBP, Dias, MSS, Grigoletto, NTS & Renno, FP	2022	Journal of Dairy Science	10.3168/jds.2022-22078	y	y	y	n			n				n
Feather pecking and foraging uncorrelated - the redirection hypothesis revisited	Rudkin, C	2022	British Poultry Science	10.1080/00071668.2021.1972935	y	y	y	n			n				n
Feather corticosterone reveals developmental challenges in a long-term study of juvenile northern spotted owls	Mikkelsen, AJ, Lesmeister, DB, O'Reilly, KM & Dugger, KM	2022	Functional Ecology	10.1111/1365-2435.13944	y	y	y	n			n				n
Feasibility of platelet marker analysis in ischemic stroke patients and their association with one-year outcome. A pilot project within a subsample of the Stroke Induced Cardiac Failure in Mice and Men (SICFAIL) cohort study	Seyhan, M, Ungethum, K, Schuhmann, MK, Mackenrodt, D, Rucker, V, Montellano, FA, Wiedmann, S, Rath, D, Geisler, T, Nieswandt, B, Kraft, P, Kleinschnitz, C & Heuschmann, PU	2022	Platelets	10.1080/09537104.2021.2002834	y	y	n				n				n
Fat-based studies for computer-assisted screening of child obesity using thermal imaging based on deep learning techniques: a comparison with quantum machine learning approach	Rashmi, R, Snekhalatha, U, Krishnan, PT & Dhanraj, V	2022	Soft Computing	10.1007/s00500-021-06668-3	n						n				n
Factors associated with hemorrhagic fever with renal syndrome based maximum entropy model in Zhejiang Province, China	Zhang, R, Zhang, N, Liu, Y, Liu, TX, Sun, JM, Ling, F & Wang, Z	2022	Frontiers in Medicine	10.3389/fmed.2022.967554	y	y	n				n				n
Facile synthesis of exfoliated graphite-supported cobalt ferrite (Co1.2Fe1.8O4) nanocomposite for the electrochemical detection of diclofenac	Sundaresan, P & Lee, TY	2022	Microchemical Journal	10.1016/j.microc.2022.107777	n						n				n
Facial temperature and pupil size as indicators of internal state in primates	Kuraoka, K & Nakamura, K	2022	Neuroscience Research	10.1016/j.neures.2022.01.002	y	n					n				n
Eye Region Surface Temperature and Corticosterone Response to Acute Stress in a High-Arctic Seabird, the Little Auk	Jakubas, D, Wojczulanis-Jakubas, K, Grissot, A, Devogel, M, Cendrowska, M & Chastel, O	2022	Animals	10.3390/ani12040499	y	y	y	y	y		y
Extreme Hot Weather Has Stronger Impacts on Avian Reproduction in Forests Than in Cities	Pipoly, I, Preiszner, B, Sándor, K, Sinkovics, C, Seress, G, Vincze, E, Bókony, V & Liker, A	2022	Frontiers in Ecology and Evolution	10.3389/fevo.2022.825410	y	y	y	n			n				n
Experimental warming during incubation improves cold tolerance of blue tit (Cyanistes caeruleus) chicks	Page, JL, Nord, A, Dominoni, DM & McCafferty, DJ	2022	Journal of Experimental Biology	10.1242/jeb.243933	y	y	y	y	y		y
Experimental Models for Controlled Burn Injuries in Rats: A Systematic Analysis of Original Methods and Burn Devices	Morarasu, S, Morarasu, BC, Ghetu, N, Dimofte, MG, Iliescu, R & Pieptu, D	2022	Journal of Burn Care & Research	10.1093/jbcr/irab234	n						n				n
Experimental investigation of vibration assisted electrical discharge drilling of Al-Tib2	Pandey, GK & Yadav, SKS	2022	International Journal of Interactive Design and Manufacturing - Ijidem	10.1007/s12008-022-01002-z	n						n				n
Experimental Evidence of Bone Lesions Due to Larder Beetle Dermestes maculatus (Coleoptera: Dermestidae)	Charabidzé, D, Lavieille, V & Colard, T	2022	Biology-Basel	10.3390/biology11091321	y	y	n				n				n
Ex vivo Optimization of Glucose-Regulated Protein 94/Glycoprotein 96 Expressions in Mammospheres; Implication for Breast Cancer Immunotherapy	Izadpanah, DVMA, Delirezh, N & Mahmodlou, R	2022	Cell Journal	10.22074/cellj.2022.7908	y	y	n				n				n
Evaluation of zone disinfection by air-passable plasma filter in a novel chamber model	Baek, KH, Kim, SJ, Kim, T, Hwang, Y, Park, JY, Yang, JY, Ryoo, S & Lee, S	2022	Journal of Hospital Infection	10.1016/j.jhin.2022.06.013	n						n				n
Evaluation of sealing performance of a compression packer at high temperature	Zheng, X, Li, B & Fei, GS	2022	Science Progress	10.1177/00368504221079180	y	y	n				n				n
Evaluation of cytotoxicity, oxidative stress and organ-specific effects of activated carbon from Al-Baha date palm kernels	Alothaid, H	2022	Saudi Journal of Biological Sciences	10.1016/j.sjbs.2022.103387	y	y	y	n			n				n
Evaluation of Auditory Brainstem Response in Chicken Hatchlings	Ordiway, G, McDonnell, M, Mohan, S & Sanchez, JT	2022	Jove-Journal of Visualized Experiments	10.3791/63477	y	y	y	n			n				n
Evaluation of an Innovative Zn Source on Feed Efficiency, Growth Performance, Skin and Bone Quality of Broilers Suffering Heat Stress	Zaghari, M, Mehrvarz, H, Hajati, H & Moravej, H	2022	Animals	10.3390/ani12233272	y	y	y	n			n				n
Evaluating the Potential of Landsat Satellite Data to Monitor the Effectiveness of Measures to Mitigate Urban Heat Islands: A Case Study for Stuttgart (Germany)	Seeberg, G, Hostlowsky, A, Huber, J, Kamm, J, Lincke, L & Schwingshackl, C	2022	Urban Science	10.3390/urbansci6040082	y	y	n				n				n
Estimating the Ocean Interior from Satellite Observations in the Kerguelen Area (Southern Ocean): A Combined Investigation Using High-Resolution CTD Data from Animal-Borne Instruments	Liu, L & Xue, HJ	2022	Journal of Physical Oceanography	10.1175/JPO-D-21-0183.1	n						n				n
Establishment of an Epicutaneously Sensitized Murine Model of Shellfish Allergy and Evaluation of Skin Condition by Raman Microscopy	Ichimura-Shimizu, M, Ishimaru, S, Wai, C, Minamikawa, T, Tsunematsu, T, Endo, A, Kojima, T, Matsumoto, M, Kobayashi, T, Sumida, S, Kakimoto, T, Miyakami, Y, Ogawa, H, Oya, T & Tsuneyama, K	2022	Applied Sciences-Basel	10.3390/app12073566	y	y	y	n			n				n
Establishing relation between in-vivo and in-vitro Cryospray experiments through thermal characteristics	Srivastava, P, Sahi, AK, Kumar, A & Mahto, SK	2022	International Journal of Thermal Sciences	10.1016/j.ijthermalsci.2021.107389	n						n				n
Environmental heat stress in rabbits: implications and ameliorations	Oladimeji, AM, Johnson, TG, Metwally, K, Farghly, M & Mahrose, KM	2022	International Journal of Biometeorology	10.1007/s00484-021-02191-0	n						n				n
Environmental correlates of temporal variation in the prey species of Australian fur seals inferred from scat analysis	Kliska, K, McIntosh, RR, Jonsen, I, Hume, F, Dann, P, Kirkwood, R & Harcourt, R	2022	Royal Society Open Science	10.1098/rsos.211723	y	y	y	n			n				n
Environmental conditions variably affect growth across the breeding season in a subarctic seabird	Sauve, D, Charmantier, A, Hatch, SA & Friesen, VL	2022	Oecologia	10.1007/s00442-021-05063-x	y	y	y	n			n				n
Entrapment of air microbubbles by ice crystals during freezing exacerbates freeze-induced denaturation of proteins	Dao, HM, Sahakijpijarn, S, Chrostowski, R, Peng, HH, Moon, C, Xu, HY, Mangolini, F, Do, HH, Cui, ZR & Williams, RO	2022	International Journal of Pharmaceutics	10.1016/j.ijpharm.2022.122306	y	y	n				n				n
Enhanced Transdermal Delivery of Pranoprofen Using a Thermo-Reversible Hydrogel Loaded with Lipid Nanocarriers for the Treatment of Local Inflammation	Rincon, M, Silva-Abreu, M, Espinoza, LC, Sosa, L, Calpena, AC, Rodriguez-Lagunas, MJ & Colom, H	2022	Pharmaceuticals	10.3390/ph15010022	y	y	n				n				n
Enhanced Long-Term Cathode Stability by Tuning Interfacial Nanocomposite for Intermediate Temperature Solid Oxide Fuel Cells	Hu, DY, Dawson, K, Zanella, M, Manning, TD, Daniels, LM, Browning, ND, Mehdi, BL, Xu, YB, Amari, H, Shin, JF, Pitcher, MJ, Chen, RY, Niu, HJ, Liu, BW, Bilton, M, Kim, J, Claridge, JB & Rosseinsky, MJ	2022	Advanced Materials Interfaces	10.1002/admi.202102131	n						n				n
Engineered calculation of the uneven in-plane temperatures in Insulating Glass Units for structural design	Galuppi, L, Maffeis, M & Royer-Carfagni, G	2022	Glass Structures & Engineering	10.1007/s40940-022-00169-x	n						n				n
Emerging Precision Management Methods in Poultry Sector	Olejnik, K, Popiela, E & Opalinski, S	2022	Agriculture-Basel	10.3390/agriculture12050718	n						n				n
Electrospinning membranes with Au@carbon dots: Low toxicity and efficient antibacterial photothermal therapy	Tian, H, Hong, JX, Li, CG, Qiu, YH, Li, MT, Qin, ZY, Ghiladi, RA & Yin, XQ	2022	Biomaterials Advances	10.1016/j.bioadv.2022.213155	n						n				n
Electroless Ni-B sealing on nanoporous anodic aluminum oxide pattern: deposition and evaluation of its characteristic properties	Sundararajan, M, Devarajan, M & Jaafar, M	2022	Journal of Materials Research and Technology-Jmr&t	10.1016/j.jmrt.2022.06.169	n						n				n
Electrochemical and CD-spectroelectrochemical studies of the interaction between BSA and the complex [Cu(Bztpen)]2+, (Bztpen = (N-benzyl-N, N', N'-tris (pyridin-2-ylmethyl) ethylenediamine)	Ocampo-Hernández, J, Gomez-Guzman, JD, Cruz-Ramírez, M, Rebolledo-Chavez, JPF, Mendoza, A, Moreno-Esparza, R & Ortiz-Frade, L	2022	Journal of Inorganic Biochemistry	10.1016/j.jinorgbio.2022.111994	n						n				n
Efficacy of stimulating Mingmen (GV4) and Guanyuan (CV4) on kidney Yang deficiency in rat model: laser irradiation vs traditional moxibustion	Jing, F, Wen, P, Xiangyun, W, Fengxing, L, Ling, Z, Zouqin, H & Xueyong, S	2022	Journal of Traditional Chinese Medicine	10.19852/j.cnki.jtcm.2022.06.008	n						n				n
Effects of the SLICK1 mutation in PRLR on regulation of core body temperature and global gene expression in liver in cattle	Sosa, F, Santos, JEP, Rae, DO, Larson, CC, Macchietto, M, Abrahante, JE, Amaral, TF, Denicol, AC, Sonstegard, TS & Hansen, PJ	2022	Animal	10.1016/j.animal.2022.100523	y	y	y	n			n				n
Effects of the bovine SLICK1 mutation in PRLR on sweat gland area, FOXA1 abundance, and global gene expression in skin	Sosa, F, Carmickle, AT, Oliveira, LJ, Sagheer, M, Saleem, M, Yu, FH, Altman, MD, Dikmen, S, Denicol, AC, Sonstegard, TS, Larson, CC & Hansen, PJ	2022	Journal of Dairy Science	10.3168/jds.2022-22272	y	y	y	n			n				n
Effects of surface wettability and thermal conductivity on the wear performance of ultrahigh molecular weight polyethylene/graphite and ultrahigh molecular weight polyethylene/graphene oxide composites	Shahemi, NH, Liza, S, Sawae, Y, Morita, T, Shinmori, H & Yaakob, Y	2022	Polymers for Advanced Technologies	10.1002/pat.5651	n						n				n
Effects of stress during commercial hatching on growth, egg production and feather pecking in laying hens	Hedlund, L & Jensen, P	2022	Plos One	10.1371/journal.pone.0262307	y	y	y	n			n				n
Effects of Oxaliplatin on Facial Sensitivity to Cool Temperatures and TRPM8 Expressing Trigeminal Ganglion Neurons in Mice	Caudle, RM & Neubert, JK	2022	Frontiers in Pain Research	10.3389/fpain.2022.868547	y	y	n				n				n
Effects of non-Fourier bioheat transfer on bone drilling temperature in orthopedic surgery: Theoretical and in vitro experimental investigation	Kabiri, A & Talaee, MR	2022	Proceedings of the Institution of Mechanical Engineers Part H-Journal of Engineering in Medicine	10.1177/09544119221089122	n						n				n
Effects of Moringa oleifera aqueous seed extracts on reproductive traits of heat-stressed New Zealand white female rabbits	Mutwedu, VB, Nyongesa, AW, Kitaa, JM, Ayagirwe, RBB, Baharanyi, C & Mbaria, JM	2022	Frontiers in Veterinary Science	10.3389/fvets.2022.883976	y	y	y	n			n				n
Effects of Meteorological Factors on Waterbird Functional Diversity and Community Composition in Liaohe Estuary, China	Li, XZ, Zeng, Q, Lei, GC & Sun, GQ	2022	International Journal of Environmental Research and Public Health	10.3390/ijerph19095392	n						n				n
Effects of low-level laser therapy and therapeutic ultrasound on Freunds complete adjuvant-induced knee arthritis model in rats	Okur, S & Okumus, Z	2022	Archives of Rheumatology	10.46497/ArchRheumatol.2022.9409	n						n				n
Effects of hypoxia stress germination on nutrients, physicochemical properties and cooking characteristics of highland barley	Du, Y, Chen, ZX, Liang, F, Zhou, WJ, Li, TY, Tu, ZX, Tan, YJ & Li, J	2022	Journal of Cereal Science	10.1016/j.jcs.2021.103411	n						n				n
Effects of Housing and Management Systems on the Growth, Immunity, Antioxidation, and Related Physiological and Biochemical Indicators of Donkeys in Cold Weather	Gao, RH, Shi, LL, Guo, WL, Xu, YQ, Jin, X, Yan, SM & Shi, BL	2022	Animals	10.3390/ani12182405	y	y	y	n			n				n
Effects of Hard and Soft Scalding on Defeathering and Carcass Quality of Different Breeds of Chickens	Shung, CC, Hsin, KY, Tan, FJ & Chen, SE	2022	Animals	10.3390/ani12223145	y	y	y	n			n				n
Effects of feeding a pine-based biochar to beef cattle on subsequent manure nutrients, organic matter composition and greenhouse gas emissions	Romero, CM, Redman, AAPH, Owens, J, Terry, SA, Ribeiro, GO, Gorzelak, MA, Oldenburg, TBP, Hazendonk, P, Larney, FJ, Hao, XY, Okine, E & McAllister, TA	2022	Science of the Total Environment	10.1016/j.scitotenv.2021.152267	y	y	y	n			n				n
Effects of extrusion parameters on physical & textural properties of sorghum, barley, and chickpea-based composite extruded products	Naveena, B & Singh, M	2022	Journal of Food Processing and Preservation	10.1111/jfpp.16564	n						n				n
Effects of Different Hypothermia on the Results of Cardiopulmonary Resuscitation in a Cardiac Arrest Rat Model	Xu, SH, Miao, H, Gong, LM, Feng, LJ, Hou, XL, Zhou, MH, Shen, H & Chen, W	2022	Disease Markers	10.1155/2022/2005616	y	y	n				n				n
Effects of Collagen Hydrolysate From Large Hybrid Sturgeon on Mitigating Ultraviolet B-Induced Photodamage	Chen, B, Yu, L, Wu, JN, Qiao, K, Cui, LL, Qu, HD, Su, YC, Cai, SL, Liu, ZY & Wang, Q	2022	Frontiers in Bioengineering and Biotechnology	10.3389/fbioe.2022.908033	n						n				n
Effects of climate on bill morphology within and across Toxostoma thrashers	Probst, CM, Ralston, J & Bentley, I	2022	Journal of Avian Biology	10.1111/jav.02871	y	y	y	n			n				n
Effect of variable viscosity and thermal conductivity on water-carrying iron (iii) oxide ferrofluid flow between two rotating disks	Bhandari, A	2022	Indian Journal of Physics	10.1007/s12648-022-02281-8	n						n				n
Effect of trimmed asparagus by-products supplementation in broiler diets on performance, nutrients digestibility, gut ecology, and functional meat production	Nopparatmaitree, M, Nava, M, Chumsangchotisakun, V, Saenphoom, P, Chotnipat, S & Kitpipit, W	2022	Veterinary World	10.14202/vetworld.2022.147-161	y	y	y	n			n				n
Effect of Thermal Stress on Thermoregulation, Hematological and Hormonal Characteristics of Caracu Beef Cattle	Abduch, NG, Pires, BV, Souza, LL, Vicentini, RR, Zadra, LE, Fragomeni, BO, Silva, RMO, Baldi, F, Paz, CCP & Stafuzza, NB	2022	Animals	10.3390/ani12243473	y	y	y	y	y		y
Effect of thermal conditioning on serum electrolytes, metabolites, corticosterone and expression of CRH gene in selected chicken strains	Folarin, IA, Olowofeso, O, Ikeobi, CON, Akinyemi, OD, Oduoye, OT, Ilori, BM & Wheto, M	2022	Journal of Applied Genetics	10.1007/s13353-022-00714-y	y	y	y	n			n				n
Effect of Skin Ion Channel TRPM8 Activation by Cold and Menthol on Thermoregulation and the Expression of Genes of Thermosensitive TRP Ion Channels in the Hypothalamus of Hypertensive Rats	Voronova, IP, Khramova, GM, Evtushenko, AA & Kozyreva, TV	2022	International Journal of Molecular Sciences	10.3390/ijms23116088	n						n				n
Effect of pulsed electric field processing on reduction of sulfamethazine residue content in milk	Shinde, GP, Kumar, R, Reddy, KR, Nadanasabhapathi, S & Semwal, AD	2022	Journal of Food Science and Technology-Mysore	10.1007/s13197-021-05207-0	n						n				n
Effect of Protein Thermal Denaturation on the Texture Profile Evolution of Beijing Roast Duck	Liu, YX, Wang, ZY, Zhang, DQ, Pan, T, Liu, H, Shen, QW & Hui, T	2022	Foods	10.3390/foods11050664	y	y	n				n				n
Effect of nutritional and environmental conditions on biofilm formation of avian pathogenic Escherichia coli	Hu, JG, Lv, XL, Niu, XP, Yu, FH, Zuo, JK, Bao, YL, Yin, HF, Huang, CQ, Nawaz, S, Zhou, W, Jiang, W, Chen, ZG, Tu, J, Qi, KZ & Han, XA	2022	Journal of Applied Microbiology	10.1111/jam.15543	n						n				n
Effect of nano phase change materials on the cooling process of a triangular lithium battery pack	Alqaed, S, Almehmadi, FA, Mustafa, J, Husain, S & Cheraghian, G	2022	Journal of Energy Storage	10.1016/j.est.2022.104326	n						n				n
Effect of heat stress on ileal microbial community of indigenous yellow-feather broilers based on 165 rRNA gene sequencing	Jin, YY, Guo, Y, Zheng, CT & Liu, WC	2022	Veterinary Medicine and Science	10.1002/vms3.734	y	y	y	n			n				n
Effect of Heat Shock Preconditioning on Pressure Injury Prevention via Hsp27 Upregulation in Rat Models	Xu, HW, Takashi, E, Liang, JY, Chen, YJ, Yuan, Y & Fan, JL	2022	International Journal of Molecular Sciences	10.3390/ijms23168955	n						n				n
Effect of Drilling Parameters on Machining Performance in Drilling Polytetrafluoroethylene	Ni, J, Zeng, XT, Al-Furjan, MSH, Zhao, HJ, Guan, LM, Cui, Z & Han, LD	2022	Materials	10.3390/ma15196922	n						n				n
Effect of Cooling Blanket on the Heat Stress of Horses in Hot and Humid Environments	Ojima, Y, Torii, S, Maeda, Y & Matsuura, A	2022	Animals	10.3390/ani12192505	y	y	y	n			n				n
Effect of collagen damage induced by heat treatment on the mixed-mode fracture behavior of bovine cortical bone under elevated loading rates	Snow, T, Woolley, W, Metcalf, RM, Rosenberg, J, Acevedo, C & Kingstedt, OT	2022	International Journal of Fracture	10.1007/s10704-021-00612-0	n						n				n
Effect of coconut water and milk on heat stress-induced gastrointestinal tract dysmotility in rats: Role of oxidative stress and inflammatory response	Ajeigbe, KO, Oladokun, OO, Owonikoko, MW & Adegoke, GA	2022	Journal of Food Biochemistry	10.1111/jfbc.14129	n						n				n
Effect of biochar structure on H2S emissions during sludge aerobic composting: insights into microscale characterization and microbial mechanism	Ouyang, X, Lin, HY, Hu, ZB, Zheng, YK, Li, PY & Huang, WB	2022	Biomass Conversion and Biorefinery	10.1007/s13399-022-03388-y	n						n				n
Effect of Air Storage on Stress Corrosion Cracking of ZK60 Alloy Induced by Preliminary Immersion in NaCl-Based Corrosion Solution	Merson, E, Poluyanov, V, Myagkikh, P, Merson, D & Vinogradov, A	2022	Materials	10.3390/ma15217862	n						n				n
Effect of acute heat stress on production performance and egg quality in four strains of chickens	Ghoname, M, Elnaggar, A & Hassan, S	2022	South African Journal of Animal Science	10.4314/sajas.v52i2.6	y	y	y	n			n				n
Ecosystem Functioning Influences Species Fitness at Upper Trophic Levels	Regos, A, Tapia, L, Arenas-Castro, S, Gil-Carrera, A & Dominguez, J	2022	Ecosystems	10.1007/s10021-021-00699-5	y	y	y	n			n				n
Ecological factors driving the feather mite associations in tropical avian hosts	Bodawatta, KH, Shriner, I, Pigott, S, Koane, B, Vinagre-Izquierdo, C, Rios, RS, Jonsson, KA & Tori, WP	2022	Journal of Avian Biology	10.1111/jav.02951	y	y	y	n			n				n
Ecogeographical patterns in owl plumage colouration: Climate and vegetation cover predict global colour variation	Passarotto, A, Rodriguez-Caballero, E, Cruz-Miralles, A, Aviles, JM & Sheard, C	2022	Global Ecology and Biogeography	10.1111/geb.13444	y	y	y	n			n				n
Dye removal using novel adsorbents synthesized from plastic waste and eggshell: mechanism, isotherms, kinetics, thermodynamics, regeneration, and water matrices	Mensah, K, Mahmoud, H, Fujii, M, Samy, M & Shokry, H	2022	Biomass Conversion and Biorefinery	10.1007/s13399-022-03304-4	n						n				n
Dual Photothermal/Chemotherapy of Melanoma Cells with Albumin Nanoparticles Carrying Indocyanine Green and Doxorubicin Leads to Immunogenic Cell Death	Aghda, NH, Hurtado, ST, Abdulsahib, SM, Lara, EJ, Tunnell, JW & Betancourt, T	2022	MacRomolecular Bioscience	10.1002/mabi.202100353	y	y	n				n				n
Drug Delivery through the Psoriatic Epidermal Barrier-A Skin-On-A-Chip Permeability Study and Ex Vivo Optical Imaging	Kocsis, D, Horváth, S, Kemény, A, Varga-Medveczky, Z, Pongor, C, Molnár, R, Mihály, A, Farkas, D, Naszlady, BM, Fülöp, A, Horváth, A, Rózsa, B, Pintér, E, Gyulai, R & Erdo, F	2022	International Journal of Molecular Sciences	10.3390/ijms23084237	n						n				n
Drivers of phenotypic divergence in a Mesoamerican highland bird	Robles-Bello, SM, Vazquez-Lopez, M, Ramirez-Barrera, SM, Terrones-Ramirez, AK & Hernandez-Banos, BE	2022	Peerj	10.7717/peerj.12901	y	y	y	n			n				n
Divergent post-breeding spatial habitat use of Laysan and black-footed albatross	Jordan, FD, Shaffer, SA, Conners, MG, Stepanuk, JEF, Gilmour, ME, Clatterbuck, CA, Hazen, EL, Palacios, DM, Tremblay, Y, Antolos, M, Foley, DG, Bograd, SJ, Costa, DP & Thorne, LH	2022	Frontiers in Ecology and Evolution	10.3389/fevo.2022.1028317	y	y	y	n			n				n
Distribution of a missense mutation (rs525805167) within the SLC45A2 gene associated with climatic conditions in Chinese cattle	Ding, C, Ma, JL, Yan, HX, Meng, YZ, Qi, XL, Qu, KX, Li, FQ, Zhang, JC, Zhuzha, BS, Quji, SL, Chen, NB, Huang, BZ & Lei, CZ	2022	Gene	10.1016/j.gene.2022.146643	y	y	y	n			n				n
Dissimilar use of an external heat source for thermoregulation by shrews from different geographic regions	Oliveira, FG, Tapisso, JT, Afonso, BC, Pereira, JV, Neves, T, von Merten, S, Mathias, MD & Rychlik, L	2022	Journal of Thermal Biology	10.1016/j.jtherbio.2022.103193	y	y	y	n			n				n
Differential roles of prelimbic and infralimbic cholinergic neurotransmissions in control of cardiovascular responses to restraint stress in rats	Oliveira, LA, Carvalho, II, Kurokawa, RY, Duarte, JD, Busnardo, C & Crestani, CC	2022	Brain Research Bulletin	10.1016/j.brainresbull.2022.02.001	y	y	n	y	y	y	n				n
Differential effects of environmental climatic variables on parasite abundances in blue tit nests during a decade	Castano-Vazquez, F & Merino, S	2022	Integrative Zoology	10.1111/1749-4877.12625	y	y	y	n			n				n
Differential distribution and genetic determination of eccrine sweat glands and hair follicles in the volar skin of C57BL/6 mice and SD rats	Chen, ZX, Zhao, JH, Yan, YJ, Zhang, L, Du, LJ, Liu, X, Cao, MX, Wang, CY, Tang, Y & Li, HH	2022	Bmc Veterinary Research	10.1186/s12917-022-03416-z	y	y	n				n				n
Dietary Supplementation With Yucca Alleviates Heat Stress in Growing Broilers Exposed to High Ambient Temperature	Luo, JJ, Chen, W, Qu, H, Liu, YQ, Luo, CL, Ji, J, Shu, DM & Wang, J	2022	Frontiers in Veterinary Science	10.3389/fvets.2022.850715	y	y	y	n			n				n
Dietary Plasticity Mitigates Impacts to Reproduction for the Gull-billed Tern Gelochelidon nilotica During Abnormally Warm Sea Surface Temperature Events in California, USA	Goodenough, KS, Patton, RT & Lorda, J	2022	Waterbirds	10.1675/063.045.0409	y	y	y	n			n				n
Dietary Hesperidin Suppresses Lipopolysaccharide-Induced Inflammation in Male Mice	Sato, M, Okuno, A, Ishisono, K, Yajima, Y & Toyoda, A	2022	International Journal of Tryptophan Research	10.1177/11786469221128697	n						n				n
Diet plasticity and links to changing foraging behaviour in the conservation of subantarctic yellow-eyed penguins (Megadyptes antipodes)	Muller, CG, Chilvers, BL, French, RK & Battley, PF	2022	Aquatic Conservation-Marine and Freshwater Ecosystems	10.1002/aqc.3797	n						n				n
Diet of brown boobies at a globally significant breeding ground is influenced by sex, breeding, sub-colony and year	Cannell, BL, Allen, PJD, Wiley, EM, Radford, B, Surman, CA & Ridley, AR	2022	Marine Ecology Progress Series	10.3354/meps13895	y	y	y	n			n				n
Deviant circadian rhythmicity, corticosterone variability and trait testosterone levels in aggressive mice	Mogavero, F, van Zwieten, K, Buitelaar, JK, Glennon, JC & Henckens, MJAG	2022	European Journal of Neuroscience	10.1111/ejn.15632	y	y	n				n				n
Development of leak detection methods using canister surface temperature change during gas leak from canister- leak evaluation using a 1/4.5-scale cask model	Takeda, H & Shimizu, K	2022	Annals of Nuclear Energy	10.1016/j.anucene.2022.109236	n						n				n
Development of Enzymatic-Resistant and Compliant Decellularized Extracellular Matrixes via Aliphatic Chain Modification for Bladder Tissue Engineering	Sharma, S, Rajani, S, Hui, JS, Chen, AR, Bivalacqua, T & Singh, A	2022	Acs Applied Materials & Interfaces	10.1021/acsami.2c06865	n						n				n
Development of an original overmoulding device to analyse heat transfer at polymer/polymer interface during overmoulding	Le Mouellic, P, Boyard, N, Bailleul, JL, Lefevre, N, Gaudry, T & Veille, JM	2022	Applied Thermal Engineering	10.1016/j.applthermaleng.2022.119042	n						n				n
Developing a real-time social distancing detection system based on YOLOv4-tiny and bird-eye view for COVID-19	Saponara, S, Elhanashi, A & Zheng, QH	2022	Journal of Real-Time Image Processing	10.1007/s11554-022-01203-5	n						n				n
Determining a wide range of antibiotics and pesticides in poultry feathers using selective accelerated solvent extraction-liquid chromatography-mass spectrometry	Wu, HZ, Zhou, M, Xu, J, Wang, JM, Tong, JY, Sun, NB & Qian, MR	2022	Analytical Methods	10.1039/d1ay01764k	y	y	n				n				n
Determination of the Cement Sheath Interface and the Causes of Failure in the Completion Stage of Gas Wells	Xing, XS, Xie, RJ, Wu, Y, Wu, ZQ & Yang, HQ	2022	Fdmp-Fluid Dynamics & Materials Processing	10.32604/fdmp.2022.019799	n						n				n
Design, characterization of Resveratrol-Thermosensitive Hydrogel System (Res-THS) and evaluation of its anti-depressant effect via intranasal administration	Zhou, JF, Duan, LL, Wang, YX, Wang, CL, Tian, ML, Qi, XJ & Qiu, F	2022	Materials & Design	10.1016/j.matdes.2022.110597	n						n				n
Design optimization of an electron-to-photon conversion target for ultra-high dose rate x-ray (FLASH) experiments at TRIUMF	Esplen, N, Egoriti, L, Paley, B, Planche, T, Hoehr, C, Gottberg, A & Bazalova-Carter, M	2022	Physics in Medicine and Biology	10.1088/1361-6560/ac5ed6	n						n				n
Design of a radio frequency quadrupole for a high intensity heavy-ion accelerator facility	Zhang, ZL, Xu, XB, He, Y, Zhang, SX, Wang, C, Zhang, SH, Li, CX & Huang, YL	2022	Physical Review Accelerators and Beams	10.1103/PhysRevAccelBeams.25.080102	n						n				n
Design and optimization of a novel herbosomal-loaded PEG-poloxamer topical formulation for the treatment of cold injuries: a quality-by-design approach	BalaYadav, R, Pathak, DP, Varshney, R & Arora, R	2022	Drug Delivery and Translational Research	10.1007/s13346-022-01140-7	y	y	y	n			n				n
Design and Evaluation of a Lactate Microbiosensor: Toward Multianalyte Monitoring of Neurometabolic Markers In Vivo in the Brain	Fernandes, E, Ledo, A & Barbosa, RM	2022	Molecules	10.3390/molecules27020514	n						n				n
Cyto- and bio-compatibility assessment of plasma-treated polyvinylidene fluoride scaffolds for cardiac tissue engineering	Kitsara, M, Revet, G, Vartanian-Grimaldi, JS, Simon, A, Minguy, M, Miche, A, Humblot, V, Dufour, T & Agbulut, O	2022	Frontiers in Bioengineering and Biotechnology	10.3389/fbioe.2022.1008436	n						n				n
Cutaneous TRPV4 Channels Activate Warmth-Defense Responses in Young and Adult Birds	Cristina-Silva, C, Amaral-Silva, L, Santos, KM, Correa, GM, da Silva, WC, Fernandes, MHMR, da Silva, GSF, Gargaglioni, LH, Almeida, MC & Bicego, KC	2022	Frontiers in Physiology	10.3389/fphys.2022.892828	y	y	y	n			n				n
Correlations between bulk and surface properties of meibomian lipids with alteration of wax-to-sterol esters content	Eftimov, P, Ewurum, A, Ankem, A, Borchman, D & Georgiev, GA	2022	Chemistry and Physics of Lipids	10.1016/j.chemphyslip.2021.105163	n						n				n
Cooling increases corticosterone deposition in feathers of eastern bluebird chicks	Lynn, SE, Kern, MD, Fitzgerald, K, Will, A & Kitaysky, A	2022	General and Comparative Endocrinology	10.1016/j.ygcen.2022.114001	y	y	y	n			n				n
Controllable synthesis and adsorption mechanism of flower-like MoS2/g-C3N4 nanocomposites for the removal of methylene blue in water	Wang, ZT, Hasan, J, Wang, JJ, Zhang, CW, Iqbal, W, Chang, NH & Qin, CG	2022	Journal of Nanoparticle Research	10.1007/s11051-022-05465-9	n						n				n
CONTROL OF ACUTE THERMAL STRESS IN BROILERS ROSS 308 LINE BY INCLUSION OF BETAINE IN DRINKING WATER AND ITS ECONOMIC ANALYSIS IN EL QUINCHE PARISH, ECUADOR	Moya, W & Barba, J	2022	Granja-Revista De Ciencias De La Vida	10.17163/lgr.n35.2022.06	y	y	y	n			n				n
Contrasting recruitment of skin-associated adipose depots during cold challenge of mouse and human	Kasza, I, Kuhn, JP, Volzke, H, Hernando, D, Xu, YHG, Siebert, JW, Gibson, ALF, Yen, CLE, Nelson, DW, MacDougald, OA, Richardson, NE, Lamming, DW, Kern, PA & Alexander, CM	2022	Journal of Physiology-London	10.1113/JP280922	y	y	n				n				n
Contrasting effects of street light shapes and LED color temperatures on nocturnal insects and bats	Bolliger, J, Haller, J, Wermelinger, B, Blum, S & Obrist, MK	2022	Basic and Applied Ecology	10.1016/j.baae.2022.07.002	y	y	y	n			n				n
Contrast-enhanced ultrasound combined with augmented reality medical technology in the treatment of rabbit liver cancer with high-energy focused knife	Na, FY, Wang, L, Wu, CC & Ding, Y	2022	Computational Intelligence	10.1111/coin.12450	n						n				n
Composition of the Wild Rabbit Nest and Its Implication for Domestic Rabbit Breeding	Bilko, A, Petroczi, I, Bardos, B, Nagy, I & Altbacker, V	2022	Applied Sciences-Basel	10.3390/app12041915	y	y	y	n			n				n
Composite Coating for the Food Industry Based on Fluoroplast and ZnO-NPs: Physical and Chemical Properties, Antibacterial and Antibiofilm Activity, Cytotoxicity	Serov, DA, Burmistrov, DE, Simakin, AV, Astashev, ME, Uvarov, OV, Tolordava, ER, Semenova, AA, Lisitsyn, AB & Gudkov, SV	2022	Nanomaterials	10.3390/nano12234158	n						n				n
Comparison of stress biomarkers in laying hens raised under a long-term multiple stress condition	Lee, C, Kim, JH & Kil, DY	2022	Poultry Science	10.1016/j.psj.2022.101868	y	y	y	n			n				n
Comparative study on the expression profile of Aquaporin5 (AQP5) gene in skin fibroblast cells of native goats enabling their water utilization efficiency	Francis, F, Ashutosh & Parkunan, T	2022	Indian Journal of Dairy Science	10.33785/IJDS.2022.v75i02.008	y	y	n				n				n
Combining Citizen Science Data and Satellite Descriptors of Ecosystem Functioning to Monitor the Abundance of a Migratory Bird during the Non-Breeding Season	Moreira, FS, Regos, A, Goncalves, JF, Rodrigues, TM, Verde, A, Pages, M, Perez, JA, Meunier, B, Lepetit, JP, Honrado, JP & Goncalves, D	2022	Remote Sensing	10.3390/rs14030463	n						n				n
Combined effects of NaOH, NaCl, and heat on the gel characteristics of duck egg white	Han, TF, Xue, H, Hu, XB, Li, RL, Liu, HL, Tu, YG & Zhao, Y	2022	Lwt-Food Science and Technology	10.1016/j.lwt.2022.113178	n						n				n
Combined Effects of Hydrological Drought and Reduced Food Availability on the Decline of the Little Penguins in South Australia	Colombelli-Negrel, D, Nur, D, Auricht, HCC, Clarke, KD, Mosley, LM & Dann, P	2022	Frontiers in Marine Science	10.3389/fmars.2022.875259	y	y	y	n			n				n
Color and morphological differentiation in the Sinaloa Wren (Thryophilus sinaloa) in the tropical dry forests of Mexico: The role of environment and geographic isolation	Malpica, A, Mendoza-Cuenca, L & Gonzalez, C	2022	Plos One	10.1371/journal.pone.0269860	y	y	n				n				n
Cold-Induced Thermogenesis Shows a Diurnal Variation That Unfolds Differently in Males and Females	Straat, ME, Martinez-Tellez, B, Mishre, AS, Verkleij, MMA, Kemmeren, M, Pelsma, ICM, Alcantara, JMA, Mendez-Gutierrez, A, Kooijman, S, Boon, MR & Rensen, PCN	2022	Journal of Clinical Endocrinology & Metabolism	10.1210/clinem/dgac094	y	y	n				n				n
Coat score. A possible explanation for the zebuine selective sweep located on bovine chromosome 5: 47,670,001-48,100,000 bp	Balbi, M, Bonamy, M, Fernandez, ME, Cecco, P, Vaca, RJA, Munoz, AR, Gacia, PP, Prando, AJ & Giovambattista, G	2022	Animal Biotechnology	10.1080/10495398.2022.2029464	y	y	y	n			n				n
Close-cellar shape-stable phase change material monolith prepared by high internal phase Pickering emulsion polymerization	Li, BX, Chen, QW, Dong, GG & Yin, DZ	2022	Composites Part A-Applied Science and Manufacturing	10.1016/j.compositesa.2022.107143	n						n				n
Clobetasol increases the abundance of Borrelia burgdorferi in the skin 70 times more in male mice compared to female mice	Bourgeois, B, Koloski, C, Foley-Eby, A, Zinck, CB, Hurry, G, Boulanger, N & Voordouw, MJ	2022	Ticks and Tick-Borne Diseases	10.1016/j.ttbdis.2022.102058	y	y	n				n				n
Clinical-Like Cryotherapy in Acute Knee Arthritis Protects Neuromuscular Junctions of Quadriceps and Reduces Joint Inflammation in Mice	Castro, PATS, Machanocker, DH, Luna, GF, Barbosa, GM, Cunha, JE, Cunha, TM, Cunha, FQ, Russo, TL & Salvini, TF	2022	Biomed Research International	10.1155/2022/7442289	y	y	n				n				n
Climatic, Decadal, and Interannual Variability in the Upper Layer of the Mediterranean Sea Using Remotely Sensed and In-Situ Data	Menna, M, Gacic, M, Martellucci, R, Notarstefano, G, Fedele, G, Mauri, E, Gerin, R & Poulain, PM	2022	Remote Sensing	10.3390/rs14061322	n						n				n
Climatic Structure of the Dynamic and Temperature Fronts in the Scotia Sea and the Adjacent Water Areas	Artamonov, YV, Skripaleva, EA & Nikolsky, NV	2022	Physical Oceanography	10.22449/1573-160X-2022-2-117-138	n						n				n
Climate variation in metropolitan cities Spatial self-containment, contiguity and space-time relations in Cagliari urban area (Sardinia, Italy)	Balletto, G, Sinatra, M, Mura, R & Borruso, G	2022	Tema-Journal of Land Use Mobility and Environment	10.6092/1970-9870/9265	n						n				n
Climate oscillations drive millennial-scale changes in seabird colony size	Duda, MP, Cyr, F, Robertson, GJ, Michelutti, N, Meyer-Jacob, C, Hedd, A, Montevecchi, WA, Kimpe, LE, Blais, JM & Smol, JP	2022	Global Change Biology	10.1111/gcb.16171	y	y	y	n			n				n
Climate change impacts on seabirds and marine mammals: The importance of study duration, thermal tolerance and generation time	Orgeret, F, Thiebault, A, Kovacs, KM, Lydersen, C, Hindell, MA, Thompson, SA, Sydeman, WJ & Pistorius, PA	2022	Ecology Letters	10.1111/ele.13920	y	n					n				n
Chryseobacterium aquifrigidense keratinase liberated essential and nonessential amino acids from chicken feather degradation	Bokveld, A, Nnolim, NE, Digban, TO, Okoh, AI & Nwodo, UU	2022	Environmental Technology	10.1080/09593330.2021.1969597	n						n				n
Chitosan-coated PLGA nanoparticles for transcutaneous immunization: Skin distribution in lysozyme-sensitized mice	Takeuchi, I, Hidaka, Y, Oshizaka, T, Takei, C, Mori, K, Sugibayashi, K & Makino, K	2022	Colloids and Surfaces B-Biointerfaces	10.1016/j.colsurfb.2022.112916	n						n				n
Chicken feathers derived materials for the removal of chromium from aqueous solutions: kinetics, isotherms, thermodynamics and regeneration studies	Chakraborty, R, Asthana, A, Singh, AK, Verma, R, Sankarasubramanian, S, Yadav, S, Carabineiro, SAC & Susan, MA	2022	Journal of Dispersion Science and Technology	10.1080/01932691.2020.1842760	n						n				n
Chemical Constituents, Medicinal, and Pharmacological Applications, and Toxicology of Fructus Zizyphi	Koriem, KMM	2022	Biointerface Research in Applied Chemistry	10.33263/BRIAC134.331	n						n				n
Characterization of yeast cell surface displayed Lentinula edodes xylanase and its effects on the hydrolysis of wheat	Liu, CJ, Zhang, WJ, Li, YJ, Pan, K, OuYang, KH, Song, XZ, Xiong, XW, Zang, YT, Wang, L, Qu, MR & Zhao, XH	2022	International Journal of Biological MacRomolecules	10.1016/j.ijbiomac.2021.12.178	n						n				n
Characterization and mechanism of aflatoxin degradation by a novel strain of Trichoderma reesei CGMCC3.5218	Yue, XF, Ren, XF, Fu, JY, Wei, N, Altomare, C, Haidukowski, M, Logrieco, AF, Zhang, Q & Li, PW	2022	Frontiers in Microbiology	10.3389/fmicb.2022.1003039	y	y	n				n				n
Characterisation of deep dorsal horn projection neurons in the spinal cord of the Phox2a::Cre mouse line	Kókai, É, Alsulaiman, WAA, Dickie, AC, Bell, AM, Goffin, L, Watanabe, M, Gutierrez-Mecinas, M & Todd, AJ	2022	Molecular Pain	10.1177/17448069221119614	n						n				n
Changes in the feeding habits of the bat ray Myliobatis californica (Gill 1865) during climatic anomalies off the west coast of the Baja California Peninsula, Mexico	Fernandez-Aguirre, E, Galvan-Magana, F, Sanchez-Gonzalez, A, Gonzalez-Armas, R, Abitia-Cardenas, LA, Elorriaga-Verplancken, FR, Villalejo-Fuerte, MT, Tripp-Valdez, A, Barajas-Calderon, AV, Delgado-Huertas, A & Torres-Garcia, RQ	2022	Regional Studies in Marine Science	10.1016/j.rsma.2022.102462	y	y	n				n				n
Changes in Optical Properties of Model Cholangiocarcinoma after Plasmon-Resonant Photothermal Treatment	Genin, VD, Bucharskaya, AB, Terentyuk, GS, Khlebtsov, NG, Navolokin, NA, Tuchin, VV & Genina, EA	2022	Photonics	10.3390/photonics9030199	n						n				n
Changes in Body Surface Temperature Play an Underappreciated Role in the Avian Immune Response	Tapper, S, Tabh, JKR, Tattersall, GJ & Burness, G	2022	Physiological and Biochemical Zoology	10.1086/718410	y	y	y	n			n				n
Change of Cell Toxicity of Food-Borne Nanoparticles after Forming Protein Coronas with Human Serum Albumin	Liu, RG, Liu, KJ, Cui, GX & Tan, MQ	2022	Journal of Agricultural and Food Chemistry	10.1021/acs.jafc.1c06814	n						n				n
Challenges and Opportunities of using Closed Cavity Facade (CCF) for Improving Energy Efficiency and Indoor Environmental Quality (IEQ) in Office Buildings in US Climates	Michael, M & Overend, M	2022	Ashrae Transactions 2021, Vol 128, Pt 1		n						n				n
Cerium-Bismuth Oxides/Oxynitrates with Low Toxicity for the Removal and Degradation of Organophosphates and Bisphenols	Henych, J, St'astny, M, Nemecková, Z, Kormunda, M, Sanderová, Z, Zmudová, Z, Rysánek, P, Stehlik, S, Ederer, J, Liegertová, M, Trögl, J & Janos, P	2022	Acs Applied Nano Materials	10.1021/acsanm.2c03926	n						n				n
Central and peripheral effects of L-citrulline on thermal physiology and nitric oxide regeneration in broilers	Uyanga, VA, Liu, L, Zhao, JP, Wang, XJ, Jiao, HC & Lin, H	2022	Poultry Science	10.1016/j.psj.2021.101669	y	y	y	n			n				n
Cellular Response of Human Osteoblasts to Different Presentations of Deproteinized Bovine Bone	Carvalho, PHD, Al-Maawi, S, Dohle, E, Sader, RA, Pereira, VA & Ghanaati, S	2022	Materials	10.3390/ma15030999	n						n				n
Cardiovascular Reactivity to a Novel Stressor: Differences on Susceptible and Resilient Rats to Social Defeat Stress	Morais-Silva, G, Gomes-de-Souza, L, Costa-Ferreira, W, Pavan, JC, Crestani, CC & Marin, MT	2022	Frontiers in Physiology	10.3389/fphys.2021.781447	y	y	n	y	y	y	n				n
Cannabinoid WIN55212-2 impairs peanut-allergic sensitization and promotes the generation of allergen-specific regulatory T cells	Angelina, A, Jimenez-Saiz, R, Perez-Diego, M, Maldonado, A, Ruckert, B, Akdis, M, Martin-Fontecha, M, Akdis, CA & Palomares, O	2022	Clinical and Experimental Allergy	10.1111/cea.14092	y	y	n				n				n
Calcium alginate/PNIPAAm hydrogel with body temperature response and great biocompatibility: Application as burn wound dressing	Chen, GG, Zhou, YX, Dai, J, Yan, SY, Miao, WJ & Ren, LL	2022	International Journal of Biological MacRomolecules	10.1016/j.ijbiomac.2022.07.019	n						n				n
Brown adipose tissue thermogenesis among a small sample of reindeer herders from sub-Arctic Finland	Ocobock, C, Soppela, P, Turunen, M, Stenbäck, V & Herzig, KH	2022	Journal of Physiological Anthropology	10.1186/s40101-022-00290-4	n						n				n
Brain Delivery of IGF1R5, a Single-Domain Antibody Targeting Insulin-like Growth Factor-1 Receptor	Yogi, A, Hussack, G, van Faassen, H, Haqqani, AS, Delaney, CE, Brunette, E, Sandhu, JK, Hewitt, M, Sulea, T, Kemmerich, K & Stanimirovic, DB	2022	Pharmaceutics	10.3390/pharmaceutics14071452	y	y	n				n				n
Body size variation in a tropical seabird along a latitude-productivity gradient	Piña-Ortiz, A, Castillo-Guerrero, JA, Enríquez-Paredes, LM, Fernández, G, Hernández-Vázquez, S & Quillfeldt, P	2022	Journal of Ornithology	10.1007/s10336-022-02037-5	y	y	y	n			n				n
Body Mass and Tail Girth Predict Hibernation Expression in Captive Dwarf Lemurs*	Blanco, MB, Greene, LK, Klopfer, PH, Lynch, D, Browning, J, Ehmke, EE & Yoder, AD	2022	Physiological and Biochemical Zoology	10.1086/718222	y	y	y	n			n				n
Body Mass and Tail Girth Predict Hibernation Expression in Captive Dwarf Lemurs*	Blanco, MB, Greene, LK, Klopfer, PH, Lynch, D, Browning, J, Ehmke, EE & Yoder, AD	2022	Physiological and Biochemical Zoology	10.1086/718222	y	y	y	n			n				n
Biophysical models unravel associations between glucocorticoids and thermoregulatory costs across avian species	Rubalcaba, JG & Jimeno, B	2022	Functional Ecology	10.1111/1365-2435.13946	y	y	y	n			n				n
Bioinspired zero-energy thermal-management device based on visible and infrared thermochromism for all-season energy saving	Zhang, Q, Wang, YF, Lv, YW, Yu, SX & Ma, RJ	2022	Proceedings of the National Academy of Sciences of the United States of America	10.1073/pnas.2207353119	y	y	n				n				n
Bioheat Transfer Basis of Human Thermoregulation: Principles and Applications	Namisnak, LH, Haghayegh, S, Khoshnevis, S & Diller, KR	2022	Journal of Heat Transfer-Transactions of the Asme	10.1115/1.4053195	n						n				n
Biodegradation of bovine spongiform encephalopathy prions in compost	Xu, SW, Abeysekara, S, Dudas, S, Czub, S, Staskevicius, A, Mitchell, G, Amoako, KK & McAllister, TA	2022	Scientific Reports	10.1038/s41598-022-26201-2	y	y	n				n				n
Biodegradable manganese-doped hydroxyapatite antitumor adjuvant as a promising photo-therapeutic for cancer treatment	Park, S, Choi, J, Doan, VHM & Hwi, OS	2022	Frontiers in Molecular Biosciences	10.3389/fmolb.2022.1085458	y	y	y	n			n				n
Bio-inspired optimization design and fluid-solid-thermal multi-field verification analysis of labyrinth seal	Cao, XJ, Li, JL & Liu, JL	2022	Materials & Design	10.1016/j.matdes.2022.110907	n						n				n
Biaxial mechanics of thermally denaturing skin-Part 1: Experiments	Meador, WDP, Sugerman, GK, Tepole, AB & Rausch, MK	2022	Acta Biomaterialia	10.1016/j.actbio.2021.09.033	n						n				n
Beyond transcortical channels, a supraparietal vascular plexus: A newly recognized anatomical feature	Rothschild, B & Scott, E	2022	Anatomical Record-Advances in Integrative Anatomy and Evolutionary Biology	10.1002/ar.24885	y	y	y	n			n				n
Bergmann's rule is a just-so story of human body size	Bogin, B, Hermanussen, M & Scheffler, C	2022	Journal of Physiological Anthropology	10.1186/s40101-022-00287-z	n						n				n
Behavioral, Pathomorphological, and Clinical Observations of a Young Harbor Porpoise (Phocoena phocoena) with Congenital Hemihydranencephaly	Kastelein, RA, Kik, MJL & Huijser, LAE	2022	Aquatic Mammals	10.1578/AM.48.4.2022.314	y	y	n				n				n
Bacterial community dynamics on bats and the implications for pathogen resistance	Li, AQ, Li, ZL, Dai, WT, Parise, KL, Leng, HX, Jin, LR, Liu, S, Sun, KP, Hoyt, JR & Feng, J	2022	Environmental Microbiology	10.1111/1462-2920.15754	n						n				n
B-1 inhomogeneity correction of RARE MRI at low SNR: Quantitative in vivo F-19 MRI of mouse neuroinflammation with a cryogenically-cooled transceive surface radiofrequency probe	Delgado, PR, Kuehne, A, Aravina, M, Millward, JM, Vazquez, A, Starke, L, Waiczies, H, Pohlmann, A, Niendorf, T & Waiczies, S	2022	Magnetic Resonance in Medicine	10.1002/mrm.29094	n						n				n
Autonomic Regulation of Nociceptive and Immunologic Changes in a Mouse Model of Complex Regional Pain Syndrome	Sahbaie, P, Li, WW, Guo, TZ, Shi, XY, Kingery, WS & Clark, JD	2022	Journal of Pain	10.1016/j.jpain.2021.09.009	y	y	n				n				n
Automated Grooming Detection of Mouse by Three-Dimensional Convolutional Neural Network	Sakamoto, N, Kobayashi, K, Yamamoto, T, Masuko, S, Yamamoto, M & Murata, T	2022	Frontiers in Behavioral Neuroscience	10.3389/fnbeh.2022.797860	y	y	n				n				n
Autologous Platelet-Rich Plasma Repairs Burn Wound and Reduces Burn Pain in Rats	Ren, ZQ, Du, B, Dong, HJ, Duan, GH, Du, AC, Wang, Y, Zhao, LX & Shao, W	2022	Journal of Burn Care & Research	10.1093/jbcr/irab079	y	y	n				n				n
Atractylenolide III from Atractylodes macrocephala Koidz promotes the activation of brown and white adipose tissue through SIRT1/PGC-1α signaling pathway	Liu, X, Huang, Y, Liang, X, Wu, Q, Wang, N, Zhou, LJ, Liu, WW, Ma, Q, Hu, B, Gao, H, Cui, YL, Li, X & Zhao, QC	2022	Phytomedicine	10.1016/j.phymed.2022.154289	n						n				n
At-sea Habitat Use of Rhinoceros Auklets Breeding in the Shelf Region of Eastern Hokkaido	Sato, T, Yabuhara, Y, Okado, J, Watanuki, Y, Yamauchi, A & Kawaguchi, Y	2022	Zoological Science	10.2108/zs210014	y	y	y	n			n				n
At-sea distribution, movements and diving behavior of Magellanic penguins reflect small-scale changes in oceanographic conditions around the colony	Blanco, GS, Gallo, L, Pisoni, JP, Dell'Omo, G, Gerez, NA, Molina, G & Quintana, F	2022	Marine Biology	10.1007/s00227-021-04016-5	y	y	y	n			n				n
Association of shivering threshold time with body composition and brown adipose tissue in young adults	Mishre, ASDS, Martinez-Tellez, B, Acosta, FM, Sanchez-Delgado, G, Straat, ME, Webb, AG, Kan, HE, Rensen, PCN & Ruiz, JR	2022	Journal of Thermal Biology	10.1016/j.jtherbio.2022.103277	y	y	n				n				n
Assessment of diagnostic accuracy of biomarkers to assess lung consolidation in calves with induced bacterial pneumonia using receiver operating characteristic curves	Martin, M, Kleinhenz, MD, Montgomery, SR, Blasi, DA, Almes, KM, Baysinger, AK & Coetzee, JF	2022	Journal of Animal Science	10.1093/jas/skab368	y	y	y	n			n				n
Assessment of biofilm formation by Campylobacter spp. isolates mimicking poultry slaughterhouse conditions	Araujo, PM, Batista, E, Fernandes, MH, Fernandes, MJ, Gama, LT & Fraqueza, MJ	2022	Poultry Science	10.1016/j.psj.2021.101586	y	y	n				n				n
Assessment method of the sea turtle-nesting habitat of small reef islands	Garcin, M, Vende-Leclerc, M, Read, T, Oremus, M & Bourgogne, H	2022	Journal of Coastal Conservation	10.1007/s11852-022-00870-7	n						n				n
Assessing the Capacity of Pelagic Sharks to Serve as Ocean Observing Platforms in the Mid-Atlantic Bight and Beyond	Wiernicki, C, Curtis, T, Block, B, Oliver, M & Carlisle, A	2022	2022 Oceans Hampton Roads	10.1109/OCEANS47191.2022.9977295	n						n				n
Assessing male gelada chest patches: color measurement and physiological mechanisms	DeLacey, PM, Perlman, RF, Sen, S, Schneider-Crease, I, Chiou, KL, Lemma, A, Ayele, F, Higham, JP, Lu, A, Snyder-Mackler, N, Beehner, JC & Bergman, TJ	2022	Mammalian Biology	10.1007/s42991-021-00211-5	y	y	y	n			n				n
Application of the ROMUL Mathematical Model for Estimation of CO2 Emission and Dynamics of Organic Matter in the Subantarctic Lithozems	Nadporozhskaya, MA, Bykhovets, SS & Abakumov, EV	2022	Eurasian Soil Science	10.1134/S1064229322040123	n						n				n
Application of Loop-Mediated Isothermal Amplification (LAMP) in Sex Identification of Parrots Bred in Egypt	Elnomrosy, SM, Hagag, NM, AbdAllah, MI, Kolenda, R & Zacharski, M	2022	Biology-Basel	10.3390/biology11040565	y	y	y	n			n				n
Apparent Digestibility of Nutrients in Thirteen Animal-Based Feedstuffs by the Orange-spotted Grouper Epinephelus coioides	He, YF, Wang, WJ, Tan, BP, Dong, XH, Yang, QH, Liu, HY & Chi, SY	2022	North American Journal of Aquaculture	10.1002/naaq.10235	n						n				n
Antioxidant effect of Lactobacillus fermentum HFY02-fermented soy milk on D-galactose-induced aging mouse model	Hu, TT, Chen, R, Qian, Y, Ye, K, Long, X, Park, KY & Zhao, X	2022	Food Science and Human Wellness	10.1016/j.fshw.2022.04.036	n						n				n
Anting behavior in birds: the behavioral patterns and the interactions with ants in the subgenus Dendrolasius of the genus Lasius	Ohkawara, K, Kamei, Y & Akino, T	2022	Journal of Ornithology	10.1007/s10336-022-01974-5	y	y	y	n			n				n
Annual and spatial variation in the condition and lipid storage of juvenile Chukchi Sea gadids during a recent period of environmental warming (2012 to 2019).	Copeman, LA, Salant, CD, Stowell, MA, Spencer, ML, Kimmel, DG, Pinchuk, AI & Laurel, BJ	2022	Deep-Sea Research Part Ii-Topical Studies in Oceanography	10.1016/j.dsr2.2022.105180	n						n				n
Animal-borne video cameras reveal differences in northern fur seal foraging behavior related to prey size selection	Kuhn, CE, Sterling, JT, McCormley, M, Birkemeier, B, Sar, A, Flock, A & Mordy, CW	2022	Frontiers in Marine Science	10.3389/fmars.2022.1015594	y	y	y	n			n				n
Andean rain shadow effect drives phenotypic variation in a widely distributed Austral rodent	Teta, P, de la Sancha, NU, D'Elía, G & Patterson, BD	2022	Journal of Biogeography	10.1111/jbi.14468	n						n				n
Anatomical, physiological, and behavioral mechanisms of thermoregulation in elephants	Domínguez-Oliva, A, Ghezzi, MD, Mora-Medina, P, Hernández-Avalos, I, Jacome, J, Castellón, A, Falcón, I, Reséndiz, F, Romero, N, Ponce, R & Mota-Rojas, D	2022	Journal of Animal Behaviour and Biometeorology	10.31893/jabb.22033	y	n					n				n
Analytical calculation method for passive tensile damage of asphalt concrete waterproof sealing structure of ballastless track subgrade	Cai, DG, Chen, PP, Shi, YF, Yao, JP, Yan, HY & Peng, PH	2022	Construction and Building Materials	10.1016/j.conbuildmat.2021.126158	n						n				n
Analytical and Observational Investigation of Colors Effects on Drag Reduction in Penguins	Tenorio, G, Zagrai, A, Allen, W & Hassanalian, M	2022	Journal of Bionic Engineering	10.1007/s42235-022-00188-y	n						n				n
Analysis of the Variability and Influencing Factors of Ice Thickness during the Ablation Period in Qinghai Lake Using the GPR Ice Monitoring System	Wei, QX, Yao, XJ, Zhang, HF, Duan, HY, Jin, HA, Chen, J & Cao, J	2022	Remote Sensing	10.3390/rs14102437	y	y	n				n				n
Analysis of the influence of wetting expansion and sand mixing rate on the THM coupling process of hybrid buffer material	Wei, TY, Wang, XH, Lu, T, Hu, DW, Zhou, H & Hong, W	2022	Rock and Soil Mechanics	10.16285/j.rsm.2021.0993	n						n				n
Analysis of Sealing Performance of Metal B-ring Self-Tightening Structure	Gao, BJ, Gao, H, Dong, JH, An, YM & Wang, CZ	2022	Processes	10.3390/pr10061084	n						n				n
An Optimization Study on the Operating Parameters of Liquid Cold Plate for Battery Thermal Management of Electric Vehicles	Wei, LC, Zou, YH, Cao, F, Ma, ZD, Lu, Z & Jin, LW	2022	Energies	10.3390/en15239180	n						n				n
An investigation on implementing wet torrefaction to dewatered poultry sludge	Diker, I & Ozkan, GM	2022	Biomass Conversion and Biorefinery	10.1007/s13399-022-02874-7	n						n				n
An insect antifreeze protein from Anatolica polita enhances the cryoprotection of Xenopus laevis eggs and embryos	Jevtic, P, Elliott, KW, Watkins, SE, Sreter, JA, Jovic, K, Lehner, IB, Baures, PW, Tsavalas, JG, Levy, DL & Varga, K	2022	Journal of Experimental Biology	10.1242/jeb.243662	y	y	n				n				n
An injectable mPEG-PDLLA microsphere/PDLLA-PEG-PDLLA hydrogel composite for soft tissue augmentation	Pan, Y, Xiao, Y, Hao, Y, Shi, K, Pan, M & Qian, ZY	2022	Chinese Chemical Letters	10.1016/j.cclet.2021.12.093	n						n				n
An Increase in Peripheral Temperature following Cocaine Administration Is Mediated through Activation of Dopamine D2 Receptor in Rats	Chang, SC, Ryu, Y, Bang, SK, Jang, HB, Ahn, D, Kim, HK, Lee, H, Kim, SC, Lee, BH & Kim, HY	2022	Life-Basel	10.3390/life12020143	y	y	y	n			n				n
An In Vitro and In Vivo Translational Research Approach for the Assessment of Sensitization Capacity and Residual Allergenicity of an Extensive Whey Hydrolysate for Cow's Milk-Allergic Infants	Knipping, K, Buelens, L, Simons, PJ & Garssen, J	2022	Foods	10.3390/foods11142005	n						n				n
An Immunogenic and Slow-Growing Cryptococcal Strain Induces a Chronic Granulomatous Infection in Murine Lungs	Telzrow, CL, Righi, SE, Castro-Lopez, N, Campuzano, A, Brooks, JT, Carney, JM, Wormley, FL & Alspaugh, JA	2022	Infection and Immunity	10.1128/iai.00580-21	y	y	y	n			n				n
An exploratory study on differences in maternal care between two ecotypes of Nigerian indigenous chicken hens	Oyeniran, VJ, Iyasere, OS, Durosaro, SO, Fasasi, FB, Odetayo, PO, Ogunfuyi, SA, Odetunde, PO, Akintayo, TC & Daramola, JO	2022	Frontiers in Veterinary Science	10.3389/fvets.2022.980609	y	y	y	n			n				n
An Exploration of the Multiplicative Effect of Other People and Other Environmental Effects on Violence in the Night-Time Environment	Moore, SC, Woolley, TE & White, J	2022	International Journal of Environmental Research and Public Health	10.3390/ijerph192416963	n						n				n
An Ex Vivo Study of Wireless Linkage Distance between Implantable LC Resonance Sensor and External Readout Coil	Farooq, M, Amin, B, Krasny, MJ, Elahi, A, Rehman, MRU, Wijns, W & Shahzad, A	2022	Sensors	10.3390/s22218402	n						n				n
An Advanced Thermal Decomposition Method to Produce Magnetic Nanoparticles with Ultrahigh Heating Efficiency for Systemic Magnetic Hyperthermia	Demessie, AA, Park, Y, Singh, P, Moses, AS, Korzun, T, Sabei, FY, Albarqi, HA, Campos, L, Wyatt, CR, Farsad, K, Dhagat, P, Sun, C, Taratula, OR & Taratula, O	2022	Small Methods	10.1002/smtd.202200916	n						n				n
Ameliorative Potential of Hot Compress on Sciatic Nerve Pain in Chronic Constriction Injury-Induced Rat Model	Chan, KY, Tsai, WC, Chiang, CY, Sheu, ML, Huang, CY, Tsai, YC, Tsai, CY, Lu, CJ, Ho, ZP & Lai, DW	2022	Frontiers in Synaptic Neuroscience	10.3389/fnsyn.2022.859278	y	y	n				n				n
Alongside but separate: Sympatric baleen whales choose different habitat conditions in Sa∼o Miguel, Azores	García, LG, Pierce, GJ, Autret, E & Torres-Palenzuela, JM	2022	Deep-Sea Research Part I-Oceanographic Research Papers	10.1016/j.dsr.2022.103766	n						n				n
Alleviation of Metabolic Disturbance by Substituting Kanjang High in Bacillus for Salt through Modulation of Gut Microbiota in Estrogen-Deficient Rats	Park, SM, Zhang, T, Yue, Y, Jeong, SJ, Ryu, MS, Wu, XG, Yang, HJ & Jeong, DY	2022	Foods	10.3390/foods11131951	n						n				n
Allantoin Inhibits Compound 48/80-Induced Pseudoallergic Reactions In Vitro and In Vivo	Zhang, P, Wang, YJ, Zhang, JY & Hong, T	2022	Molecules	10.3390/molecules27113473	n						n				n
Advances in delivery methods of Arthrospira platensis (spirulina) for enhanced therapeutic outcomes	ElFar, OA, Billa, N, Lim, HR, Chew, KW, Cheah, WY, Munawaroh, HSH, Balakrishnan, D & Show, PL	2022	Bioengineered	10.1080/21655979.2022.2100863	n						n				n
Adsorption of Methyl Orange and Cr (VI) Onto Poultry Manure-Derived Biochar From Aqueous Solution	Ghani, U, Jiang, WJ, Hina, K, Idrees, A, Iqbal, M, Ibrahim, M, Saeed, R, Irshad, MK & Aslam, I	2022	Frontiers in Environmental Science	10.3389/fenvs.2022.887425	y	y	n				n				n
A transformable and biocompatible polymer series using ring-opening polymerization of cyclic silane for more effective transdermal drug delivery	Kang, RH, Kim, NH & Kim, D	2022	Chemical Engineering Journal	10.1016/j.cej.2022.135989	n						n				n
A survey on backyard poultry farming in Leh-Ladakh region	Swati, Parveen, N, Chuskit, D, Khansu, M, Bharti, VK & Chaurasia, OP	2022	Indian Journal of Animal Sciences	10.56093/ijans.v92i12.113950	y	y	n				n				n
A Study on Biocompatible Polymer-Based Packaging of Neural Interface for Chronic Implantation	Park, H, Choi, W, Oh, S, Kim, YJ, Seok, S & Kim, J	2022	Micromachines	10.3390/mi13040516	n						n				n
A study of nanoconfined water in halloysite	Santagata, M & Johnston, CT	2022	Applied Clay Science	10.1016/j.clay.2022.106467	n						n				n
A Smart Camera Trap for Detection of Endotherms and Ectotherms	Corva, DM, Semianiw, NI, Eichholtzer, AC, Adams, SD, Mahmud, MAP, Gaur, K, Pestell, AJL, Driscoll, DA & Kouzani, AZ	2022	Sensors	10.3390/s22114094	n						n				n
A Rodent Model of Sulfur Mustard Hematologic Toxicity for the Efficacy Evaluation of Candidate Medical Countermeasures	Beske, PH, Wilhelm, CM, Harvilchuck, JA, Platoff, GE & Yeung, DT	2022	Military Medicine	10.1093/milmed/usaa510	n						n				n
A Rodent Model of Sulfur Mustard Hematologic Toxicity for the Efficacy Evaluation of Candidate Medical Countermeasures	Beske, PH, Wilhelm, CM, Harvilchuck, JA, Platoff, GE & Yeung, DT	2022	Military Medicine	10.1093/milmed/usaa510	y	y	y	n			n				n
A review on environmental occurrence, toxic effects and transformation of man-made bromophenols	Michalowicz, J, Wluka, A & Bukowska, B	2022	Science of the Total Environment	10.1016/j.scitotenv.2021.152289	y	n					n				n
A promising drug combination of mangiferin and glycyrrhizic acid ameliorates disease severity of rheumatoid arthritis by reversing the disturbance of thermogenesis and energy metabolism	Mao, X, Liu, YD, Li, WJ, Wang, KX, Li, CC, Wang, Q, Chen, WJ, Ma, ZC, Wang, XY, Ding, ZH, Zhang, YQ & Lin, N	2022	Phytomedicine	10.1016/j.phymed.2022.154216	n						n				n
A programmable and skin temperature-activated electromechanical synergistic dressing for effective wound healing	Yao, G, Mo, XY, Yin, CH, Lou, WH, Wang, Q, Huang, SR, Mao, LN, Chen, SH, Zhao, KN, Pan, TS, Huang, L & Lin, Y	2022	Science Advances	10.1126/sciadv.abl8379	y	y	n				n				n
A novel atmospheric-pressure air plasma jet for wound healing	Guo, P, Liu, Y, Li, J, Zhang, N, Zhou, M, Li, Y, Zhao, GZ, Wang, N, Wang, AG, Wang, YP, Wang, FJ & Huang, LP	2022	International Wound Journal	10.1111/iwj.13652	y	y	n				n				n
A new non-human primate model of desiccating stress-induced dry eye disease	Gong, L, Guan, YL, Cho, W, Li, BW, Pan, LZ, Yang, ZY, Wu, ML, Yang, ZY, Chauhan, SK & Zeng, W	2022	Scientific Reports	10.1038/s41598-022-12009-7	y	y	n				n				n
A mechanism leakage model of metal-bipolar-plate PEMFC seal structures with stress relaxation effects	Huang, XM, Liu, S, Yu, XL, Liu, Y, Zhang, YJ & Xu, GL	2022	International Journal of Hydrogen Energy	10.1016/j.ijhydene.2021.10.161	n						n				n
A Low Temperature-Sensitive Ramsey Cavity for Rb Fountain Clocks	Zheng, FS, Fang, F, Wang, XM, Chen, WL, Liu, K, Dai, SY, Cao, SY, Zuo, YN & Li, TC	2022	China Satellite Navigation Conference Proceedings, Csnc 2022, Vol Iii	10.1007/978-981-19-2576-4_35	n						n				n
A long-term study of temporal variation in wing feather mite (Acari: Astigmata) infestations on robins, Erithacus rubecula, in Nottinghamshire, UK	Peet, R, Kirk, A & Behnke, JM	2022	Journal of Zoology	10.1111/jzo.12954	y	y	y	n			n				n
A Frost Heaving Prediction Approach for Ground Uplift Simulation Due to Freeze-Sealing Pipe Roof Method	Deng, SJ, Chen, HL, Gong, XN, Zhou, JJ, Hu, XD & Jiang, G	2022	Cmes-Computer Modeling in Engineering & Sciences	10.32604/cmes.2022.020388	n						n				n
A comparative study of acute heat tolerance and meat quality in three chicken breeds	Liang, HM, Chang, TC, Lin, DY, Yang, KT & Cheng, FY	2022	Animal Science Journal	10.1111/asj.13722	y	y	y	n			n				n
A Combination of Synthetic Molecules Acts as Antifreeze for the Protection of Skin against Cold-Induced Injuries	Gupta, A, Reshma, GB, Singh, P, Kohli, E, Sengupta, S & Ganguli, M	2022	Acs Applied Bio Materials	10.1021/acsabm.1c01058	n						n				n
Why does the plateau zokor (Myospalax fontanieri: Rodentia: Spalacidae) move on the ground in summer in the eastern Qilian Mountains?	Chu, B, Ji, CP, Zhou, JW, Zhou, YS & Hua, LM	2021	Journal of Mammalogy	10.1093/jmammal/gyaa151	y	y	y	n			n				n
Which factor is more important: Intensity or duration of episodic heat stress on broiler chickens?	Iyasere, OS, Bateson, M, Beard, AP & Guy, JH	2021	Journal of Thermal Biology	10.1016/j.jtherbio.2021.102981	y	y	y	y	y		y
Water temperature is a key driver of horizontal and vertical movements of an ocean giant, the whale shark Rhincodon typus	Arrowsmith, LM, Sequeira, AMM, Pattiaratchi, CB & Meekan, MG	2021	Marine Ecology Progress Series	10.3354/meps13899	y	y	n				n				n
Valorization of Waste Feathers in the Production of New Thermal Insulation Materials	Dieckmann, E, Onsiong, R, Nagy, B, Sheldrick, L & Cheeseman, C	2021	Waste and Biomass Valorization	10.1007/s12649-020-01007-3	n						n				n
Valorization of an Andean crop (yacon) through the production of a yeast cell-bound phytase	Molina, DC, Poisson, GFN, Kronberg, F & Galvagno, MA	2021	Biocatalysis and Agricultural Biotechnology	10.1016/j.bcab.2021.102116	n						n				n
Using Waterless Alcohol-based Antiseptic for Skin Preparation and Active Thermal Support in Laboratory Rats	Hankenson, FC, Kim, JJ, Le, TM, Lawrence, FR & Del Valle, JM	2021	Journal of the American Association for Laboratory Animal Science	10.30802/AALAS-JAALAS-20-000128	y	y	n				n				n
Use of industrially produced litter material from waste paper sludge as litter in broiler houses	Peter, B	2021	Large Animal Review	NA	n						n				n
Urohidrosis as an overlooked cooling mechanism in long-legged birds	Cabello-Vergel, J, Soriano-Redondo, A, Villegas, A, Masero, JA, Guzman, JMS & Gutierrez, JS	2021	Scientific Reports	10.1038/s41598-021-99296-8	y	y	y	n			n				n
Urban nestlings have reduced number of feathers in Great Tits (Parus major)	Sandor, K, Liker, A, Sinkovics, C, Peter, A & Seress, G	2021	Ibis	10.1111/ibi.12948	y	y	y	n			n				n
Upwelling systems in the migration ecology of Roseate Terns (Sterna dougallii) breeding in northwest Europe	Redfern, CPF, Kinchin-Smith, D, Newton, S, Morrison, P, Bolton, M & Piec, D	2021	Ibis	10.1111/ibi.12915	y	y	y	n			n				n
Upland burning and grazing as strategies to offset climate-change effects on wetlands	McKenna, OP, Renton, DA, Mushet, DM & DeKeyser, ES	2021	Wetlands Ecology and Management	10.1007/s11273-020-09778-1	y	y	n				n				n
Universal heat exchanger for air and evaporative cooling of electronics	Doubek, M & Vacek, V	2021	Thermal Science and Engineering Progress	10.1016/j.tsep.2021.100865	n						n				n
Ultrasound-assisted preparation of calcium malate and its absorption	Ma, WR, Lv, YZ, Cao, X, Wang, MZ, Fan, YP & Shan, YY	2021	Plos One	10.1371/journal.pone.0254583	y	y	n				n				n
UCP1 and TRPM8 Expression in the Brown Fat Did Not Affect the Restriction of Menthol-Induced Hyperthermia by Estradiol in Ovariectornized Rats	Uchida, Y, Sato, I, Atsumi, K & Tsunekawa, C	2021	Journal of Nutritional Science and Vitaminology	10.3177/jnsv.67.130	y	y	y	n			n				n
Type I diabetes suppresses intracellular calcium ion increase normally evoked by heat stress in rat skeletal muscle	Ikegami, R, Eshima, H, Nakajima, T, Toyoda, S, Poole, DC & Kano, Y	2021	American Journal of Physiology-Regulatory Integrative and Comparative Physiology	10.1152/ajpregu.00168.2020	y	y	n				n				n
TRPV2-spike protein interaction mediates the entry of SARS-CoV-2 into macrophages in febrile conditions	Xu, JR, Yang, YQ, Hou, ZY, Jia, H & Wang, YJ	2021	Theranostics	10.7150/thno.58781	y	y	n				n				n
Transcriptional Analysis of Coccidioides immitis Mycelia and Spherules by RNA Sequencing	Carlin, AF, Beyhan, S, Pena, JF, Stajich, JE, Viriyakosol, S, Fierer, J & Kirkland, TN	2021	Journal of Fungi	10.3390/jof7050366	n						n				n
Traditional Chinese herbal medicine Astragalus Radix and its effects on intestinal absorption of aconite alkaloids in rats	Liang, XL, Ji, MM, Chen, L, Liao, Y, Kong, XQ, Xu, XQ, Liao, ZG & Wilson, DW	2021	Chinese Herbal Medicines	10.1016/j.chmed.2020.09.005	n						n				n
Trade-off between predation risk and behavioural thermoregulation drives resting behaviour in a cold-adapted mesocarnivore	Glass, TW, Breed, GA, Robards, MD, Williams, CT & Kielland, K	2021	Animal Behaviour	10.1016/j.anbehav.2021.02.017	y	y	y	n			n				n
Toward the Development of Personalized Syndrome Discriminant Systems: A Discriminant System for Hypertension with Liver Yang Hyperactivity Syndrome	Shang, GY, Zhang, L, Lin, L, Jiang, HQ, Li, C, Jiang, F, Qi, DM, Li, YL & Yang, WQ	2021	Evidence-Based Complementary and Alternative Medicine	10.1155/2021/4532279	y	y	n				n				n
Topical Neck Cooling Prolongs Survival of Rats with Intra-Abdominal Feculent Sepsis by Activation of the Vagus Nerve	Zhang, AY, Marsh, KM, Rastogi, R, Wu, D, Charles, EJ, Kron, IL, Sawyer, RG & Yang, ZQ	2021	International Journal of Molecular Sciences	10.3390/ijms22189828	y	y	n				n				n
Topical Application of Temperature-Sensitive Gel Containing Caerin 1.1 and 1.9 Peptides on TC-1 Tumour-Bearing Mice Induced High-Level Immune Response in the Tumour Microenvironment	Ni, GY, Liu, XS, Li, HJ, Fogarty, CE, Chen, S, Zhang, PP, Liu, Y, Wu, XL, Wei, MQ, Chen, GQ, Zhang, P & Wang, TF	2021	Frontiers in Oncology	10.3389/fonc.2021.754770	y	y	n				n				n
Thyroid hormones in the regulation of brown adipose tissue thermogenesis	Sentis, SC, Oelkrug, R & Mittag, J	2021	Endocrine Connections	10.1530/EC-20-0562	y	n					n				n
Thrombin immobilized polydopamine-diatom biosilica for effective hemorrhage control	Mu, YZ, Fu, YM, Li, J, Shao, K, Pang, JH, Su, C, Cai, YB, Sun, XJ, Cong, X, Chen, XG & Feng, C	2021	Biomaterials Science	10.1039/d0bm02116d	n						n				n
Three-dimensional thermohydrodynamic investigation on the micro-groove textures in the main bearing of internal combustion engine for tribological performances	Ahmadkhah, A & Kakaee, AH	2021	Proceedings of the Institution of Mechanical Engineers Part J-Journal of Engineering Tribology	10.1177/1350650120941280	n						n				n
Thermoregulatory sex differences among surfers during a simulated surf session	Skillern, NP, Nessler, JA, Schubert, MM, Moore, B & Newcomer, SC	2021	Sports Engineering	10.1007/s12283-021-00353-2	n						n				n
Thermoregulatory Response to Cold at Various Levels of Activation of Peripheral TRPA1 Ion Channel	Kozyreva, TV, Khramova, GM & Voronova, IP	2021	Bulletin of Experimental Biology and Medicine	10.1007/s10517-021-05079-6	y	y	y	n			n				n
Thermoregulatory and Metabolic Demands of Naval Special Warfare Divers During a 6-h Cold-Water Training Dive	Chapin, AC, Arrington, LJ, Bernards, JR & Kelly, KR	2021	Frontiers in Physiology	10.3389/fphys.2021.674323	y	y	n				n				n
Thermoregulation and heat exchange in ospreys (Pandion haliaetus)	Rogalla, S, Shawkey, MD, Vanthournout, B & D'Alba, L	2021	Journal of Thermal Biology	10.1016/j.jtherbio.2021.102857	y	y	y	y	y		y				y
Thermographic imaging of mouse across circadian time reveals body surface temperature elevation associated with non-locomotor body movements	Shimatani, H, Inoue, Y, Maekawa, Y, Miyake, T, Yamaguchi, Y & Doi, M	2021	Plos One	10.1371/journal.pone.0252447	y	y	n	y	y	y	n				n
Thermo-mechanical coupling analysis of the end faces for a mechanical seal under dry friction	Zhou, X, Chen, Z, Gu, CH & Wang, JH	2021	Tribology International	10.1016/j.triboint.2021.107050	n						n				n
Thermal triggering on plasticized shape memory polyurethane actuators and its tubes target to biomedical applications	Pringpromsuk, S, Xia, H & Ni, QQ	2021	Sensors and Actuators A-Physical	10.1016/j.sna.2021.113164	n						n				n
Thermal stress causes oxidative stress and physiological changes in female rabbits	Mutwedu, VB, Nyongesa, AW, Oduma, JA, Kitaa, JM & Mbaria, JM	2021	Journal of Thermal Biology	10.1016/j.jtherbio.2020.102780	y	y	y	n			n				n
Thermal Image Scanning for the Early Detection of Fever Induced by Highly Pathogenic Avian Influenza Virus Infection in Chickens and Ducks and Its Application in Farms	Noh, JY, Kim, KJ, Lee, SH, Kim, JB, Kim, DH, Youk, S, Song, CS & Nahm, SS	2021	Frontiers in Veterinary Science	10.3389/fvets.2021.616755	y	y	y	y	y		y
Thermal and Mechanical Performances of the Superflexible, Hydrophobic, Silica-Based Aerogel for Thermal Insulation at Ultralow Temperature	Zhao, ZY, Cui, Y, Kong, Y, Ren, J, Jiang, X, Yan, WQ, Li, MY, Tang, JQ, Liu, XQ & Shen, XD	2021	Acs Applied Materials & Interfaces	10.1021/acsami.1c02910	n						n				n
The Wear of Seal Fins during High-Speed Rub between Labyrinth Seal Fins and Honeycomb Stators at Different Incursion Rates	Lu, B, Ma, XJ, Wu, CG, Xuan, HJ & Hong, WR	2021	Materials	10.3390/ma14040979	n						n				n
The ubiquitin ligase HOIL-1L regulates immune responses by interacting with linear ubiquitin chains	Gomez-Diaz, C, Jonsson, G, Schodl, K, Deszcz, L, Bestehorn, A, Eislmayr, K, Almagro, J, Kavirayani, A, Seida, M, Fennell, LM, Hagelkruys, A, Kovarik, P, Penninger, JM & Ikeda, F	2021	Iscience	10.1016/j.isci.2021.103241	y	y	n				n				n
The thermoregulatory role of relative bill and leg surface areas in a Mediterranean population of Great tit (Parus major)	Playa-Montmany, N, Gonzalez-Medina, E, Cabello-Vergel, J, Parejo, M, Abad-Gomez, JM, Sanchez-Guzman, JM, Villegas, A & Masero, JA	2021	Ecology and Evolution	10.1002/ece3.8263	y	y	y	n			n				n
The role of STIM1/ORAI1 channel in the analgesic effect of grain-sized moxibustion on inflammatory pain mice model	Zhang, CS, Zuo, CY, Lv, P, Zhang, HX, Lin, SR, Huang, RZ, Shi, G & Dai, XQ	2021	Life Sciences	10.1016/j.lfs.2021.119699	y	y	n				n				n
The Role of Bacillibactin in the Regulation of Metabolic Processes in the Body of Animals Under Stress	Karpunina, LV, Proskuryakova, MV, Ivashenko, SV, Rodionova, TN & Popova, OM	2021	Bioscience Biotechnology Research Communications	10.21786/bbrc/14.2.59	y	y	n				n				n
The relevance of the endocrine condition in microglia morphology and dendrite complexity of doublecortin-associated neurons in young adult and middle-aged female rats exposed to acute stress	Vega-Rivera, NM, Gonzalez-Monroy, E, Morelos-Santana, E & Estrada-Camarena, E	2021	European Journal of Neuroscience	10.1111/ejn.15398	y	y	y	n			n				n
The relationship between fasting-induced torpor, sleep, and wakefulness in laboratory mice	Huang, YG, Flaherty, SJ, Pothecary, CA, Foster, RG, Peirson, SN & Vyazovskiy, VV	2021	Sleep	10.1093/sleep/zsab093	y	y	n	y	y	y	n				n
The protease corin regulates electrolyte homeostasis in eccrine sweat glands	He, ML, Zhou, TT, Niu, YY, Feng, WS, Gu, XB, Xu, WT, Zhang, SN, Wang, ZT, Zhang, Y, Wang, C, Dong, L, Liu, M, Dong, NZ & Wu, QY	2021	Plos Biology	10.1371/journal.pbio.3001090	y	y	n				n				n
The metalloproteinase ADAM10 requires its activity to sustain surface expression	Seifert, A, Dusterhoft, S, Wozniak, J, Koo, CZ, Tomlinson, MG, Nuti, E, Rossello, A, Cuffaro, D, Yildiz, D & Ludwig, A	2021	Cellular and Molecular Life Sciences	10.1007/s00018-020-03507-w	y	y	n				n				n
The Leishmania donovani LDBPK_220120.1 Gene Encodes for an Atypical Dual Specificity Lipid-Like Phosphatase Expressed in Promastigotes and Amastigotes; Substrate Specificity, Intracellular Localizations, and Putative Role(s)	Papadaki, A, Tziouvara, O, Kotopouli, A, Koumarianou, P, Doukas, A, Rios, P, Tardieux, I, Kohn, M & Boleti, H	2021	Frontiers in Cellular and Infection Microbiology	10.3389/fcimb.2021.591868	y	y	n				n				n
The influence of spatially heterogeneous anthropogenic change on bill size evolution in a coastal songbird	Benham, PM & Bowie, RCK	2021	Evolutionary Applications	10.1111/eva.13144	y	y	y	n			n				n
The influence of environmental and core temperature on cyclooxygenase and PGE2 in healthy humans	Esh, CJ, Chrismas, BCR, Mauger, AR, Cherif, A, Molphy, J & Taylor, L	2021	Scientific Reports	10.1038/s41598-021-84563-5	y	y	n				n				n
The influence of animal species, gender and tissue on the structural, biophysical, biochemical and biological properties of collagen sponges	Sorushanova, A, Skoufos, I, Tzora, A, Mullen, AM & Zeugolis, DI	2021	Journal of Materials Science-Materials in Medicine	10.1007/s10856-020-06485-4	n						n				n
The genetic basis and robustness of naked neck mutation in chicken	Desta, TT	2021	Tropical Animal Health and Production	10.1007/s11250-020-02505-1	y	y	y	n			n				n
The end of primary moult as an indicator of global warming effects in the Red-legged Partridge Alectoris rufa , a medium sized, sedentary species	Nadal, J, Ponz, C & Margalida, A	2021	Ecological Indicators	10.1016/j.ecolind.2020.107287	y	y	y	n			n				n
The effects of simulated transport on the muscle characteristics of white-feathered end-of-cycle hens	Frerichs, C, Beaulac, K, Crowe, TG & Schwean-Lardner, K	2021	Poultry Science	10.1016/j.psj.2021.101280	y	y	y	n			n				n
The Effects of Estrogens on Neural Circuits That Control Temperature	Zhang, Z, DiVittorio, JR, Joseph, AM & Correa, SM	2021	Endocrinology	10.1210/endocr/bqab087	y	n					n				n
The effects of bathing in neutral bicarbonate ion water	Yamazaki, T, Ushikoshi-Nakayama, R, Shakya, S, Omagari, D, Matsumoto, N, Nukuzuma, C, Komatsu, T, Lee, MCI, Inoue, H & Saito, I	2021	Scientific Reports	10.1038/s41598-021-01285-4	y	y	n				n				n
The diet of greater crested terns off southeast Australia varies with breeding stage and sea surface temperature	Quiring, K, Carroll, G, Champion, C, Heymann, EW & Harcourt, R	2021	Marine Biology	10.1007/s00227-021-03947-3	y	y	y	n			n				n
The combined effect of stressful factors (temperature and pH) on the expression of biofilm, stress, and virulence genes in Salmonella enterica ser. Enteritidis and Typhimurium	Badie, F, Saffari, M, Moniri, R, Alani, B, Atoof, F, Khorshidi, A & Shayestehpour, M	2021	Archives of Microbiology	10.1007/s00203-021-02435-y	n						n				n
The Central Role of Hypothermia and Hyperactivity in Anorexia Nervosa: A Hypothesis	Smith, LL	2021	Frontiers in Behavioral Neuroscience	10.3389/fnbeh.2021.700645	y	n					n				n
The CAG promoter maintains high-level transgene expression in HEK293 cells	Dou, YY, Lin, Y, Wang, TY, Wang, XY, Jia, YL & Zhao, CP	2021	Febs Open Bio	10.1002/2211-5463.13029	y	y	n				n				n
The assessment of the concentration of candidate cytokines in response to conjunctival-exposure of atmospheric low-temperature plasma in an animal model	Nejat, F, Jadidi, K, Aghamollaei, H, Nejat, MA, Nabavi, NS & Eghtedari, S	2021	Bmc Ophthalmology	10.1186/s12886-021-02167-z	y	y	n				n				n
Testicular thermoregulation with respect to spermatogenesis and contraception	Pham, S & Schultz, JS	2021	Journal of Thermal Biology	10.1016/j.jtherbio.2021.102954	y	y	n				n				n
Temperature-Responsive On-Off Control over Water Evaporation Achieved via Sweat-Gland-Mimetic Composites	Lee, C, Kang, S, Seo, J & Lee, J	2021	Acs Applied Materials & Interfaces	10.1021/acsami.0c16292	n						n				n
Temperature-induced changes in egg white antimicrobial concentrations during pre-incubation do not influence bacterial trans-shell penetration but do affect hatchling phenotype in Mallards	Svobodova, J, Kreisinger, J & Javurkova, VG	2021	Peerj	10.7717/peerj.12401	y	y	y	n			n				n
Temperature induced changes in the optical properties of skin in vivo	Iorizzo, TW, Jermain, PR, Salomatina, E, Muzikansky, A & Yaroslavsky, AN	2021	Scientific Reports	10.1038/s41598-020-80254-9	y	y	n				n				n
Temperature and food sources influence subadult development and blood-feeding response of Culicoides obsoletus (sensu lato) under laboratory conditions	Van den Eynde, C, Sohier, C, Matthijs, S & De Regge, N	2021	Parasites & Vectors	10.1186/s13071-021-04781-8	y	y	n				n				n
Telling the Seasons Underground: The Circadian Clock and Ambient Temperature Shape Light Exposure and Photoperiodism in a Subterranean Rodent	Flores, DEFL, Jannetti, MG, Improta, GC, Tachinardi, P, Valentinuzzi, VS & Oda, GA	2021	Frontiers in Physiology	10.3389/fphys.2021.738471	y	y	y	n			n				n
Techniques for in vivo assessment of myopathies in broiler chicken breasts using a biopsy as a support tool	de Castilho, VAR, Komiyama, CM, Burbarelli, MFC, Fernandes, ARM, Garcia, RG, Barbosa, DK, Przybulinski, BB, Serpa, FC, Valentim, JK & Leonardo, RL	2021	Avian Pathology	10.1080/03079457.2021.1970107	y	y	n				n				n
Tea polyphenol modified, photothermal responsive and ROS generative black phosphorus quantum dots as nanoplatforms for promoting MRSA infected wounds healing in diabetic rats	Xu, SB, Chang, LN, Hu, YA, Zhao, XJ, Huang, SC, Chen, ZH, Ren, XL & Mei, XF	2021	Journal of Nanobiotechnology	10.1186/s12951-021-01106-w	y	y	n				n				n
Synthesis, Design, and Biological Evaluation of Novel Diethylphenylcarbamothioylphosphonate	Ben Ali, R, Omrani, R, Ben Othman, A, Raddaoui, A, Ben Akacha, A & El May, MV	2021	Russian Journal of Bioorganic Chemistry	10.1134/S1068162021010192	y	y	n				n				n
Synthesis of hierarchical micro-mesoporous LDH/MOF nanocomposite with in situ growth of UiO-66-(NH2)(2) MOF on the functionalized NiCo-LDH ultrathin sheets and its application for thallium (I) removal	Cao, Y, Khan, A, Kurniawan, TA, Soltani, R & Albadarin, AB	2021	Journal of Molecular Liquids	10.1016/j.molliq.2021.116189	n						n				n
Sustained release buprenorphine effectively attenuates postoperative hypersensitivity in an incisional pain model in neonatal rats (Rattus norvegicus)	Blaney, A, Jampachaisri, K, Huss, MK & Pacharinsak, C	2021	Plos One	10.1371/journal.pone.0246213	y	y	n				n				n
Surface temperature effects of solar panels of fixed-wing drones on drag reduction and energy consumption	Hassanalian, M, Mohammadi, S, Acosta, G, Guido, N & Bakhtiyarov, S	2021	Meccanica	10.1007/s11012-020-01261-8	n						n				n
Surface microstructures developed on polished quartz crystals embedded in wet quartz sand compacted under hydrothermal conditions	Schutjens, PM, Spiers, CJ & Niemeijer, AR	2021	Scientific Reports	10.1038/s41598-021-94376-1	y	y	n				n				n
Subzero Nonfreezing Hypothermia with Insect Antifreeze Protein Dramatically Improves Survival Rate of Mammalian Cells	Yamauchi, A, Miura, A, Kondo, H, Arai, T, Sasaki, YC & Tsuda, S	2021	International Journal of Molecular Sciences	10.3390/ijms222312680	y	y	n				n				n
Studying the Effect of Chondroitin Sulfate on the Physicochemical Properties of Novel Gelatin/Chitosan Biopolymer-Based Cryogels	Kudaibergen, G, Zhunussova, M, Mun, EA, Arinova, A & Ogay, V	2021	Applied Sciences-Basel	10.3390/app112110056	y	y	n				n				n
Studying smoldering to flaming transition in polyurethane furniture subassemblies: Effects of fabrics, flame retardants, and material type	Morgan, AB, Knapp, G, Stoliarov, SI & Levchik, SV	2021	Fire and Materials	10.1002/fam.2847	n						n				n
Stress-dependent activation of myosin in the heart requires thin filament activation and thick filament mechanosensing	Park-Holohan, SJ, Brunello, E, Kampourakis, T, Rees, M, Irving, M & Fusi, L	2021	Proceedings of the National Academy of Sciences of the United States of America	10.1073/pnas.2023706118	y	y	n				n				n
Storage temperature determines platelet GPVI levels and function in mice and humans	Miles, J, Bailey, SL, Obenaus, AM, Mollica, MY, Usaneerungrueng, C, Byrne, D, Fang, L, Flynn, JR, Corson, J, Osborne, B, Houck, K, Wang, Y, Shen, Y, Fu, XY, Dong, JF, Sniadecki, NJ & Stolla, M	2021	Blood Advances	10.1182/bloodadvances.2021004692	y	y	n				n				n
Stem Cell Factor Neutralization Protects From Severe Anaphylaxis in a Murine Model of Food Allergy	Ptaschinski, C, Rasky, AJ, Fonseca, W & Lukacs, NW	2021	Frontiers in Immunology	10.3389/fimmu.2021.604192	y	y	n				n				n
Steam-Assisted Cracking of n-Dodecane in a Packed-Bed Reactor for Hypersonic Thermal Management	Smith, BJ, Ervin, JS & Reitz, TL	2021	Journal of Thermophysics and Heat Transfer	10.2514/1.T6035	n						n				n
Spray-coating as a novel strategy to supplement broiler feed pellets with probiotic Lactobacillus salivarius NRRL B-30514	Wang, AY, Lin, J & Zhong, QX	2021	Lwt-Food Science and Technology	10.1016/j.lwt.2020.110419	n						n				n
Sportive lemurs elevate their metabolic rate during challenging seasons and do not enter regular heterothermy	Bethge, J, Razafimampiandra, JC, Wulff, A & Dausmann, KH	2021	Conservation Physiology	10.1093/conphys/coab075	y	y	y	n			n				n
Sportive lemurs elevate their metabolic rate during challenging seasons and do not enter regular heterothermy	Bethge, J, Razafimampiandra, JC, Wulff, A & Dausmann, KH	2021	Conservation Physiology	10.1093/conphys/coab075	y	y	y	y	y		y				n	Study does not statistically compare surface temperatures between seasons, only metabolic rates.
Spatial ecology of endangered roseate terns and foraging habitat suitability around a colony in the western North Atlantic	Pratte, I, Ronconi, RA, Craik, SR & McKnight, J	2021	Endangered Species Research	10.3354/esr01108	y	y	y	n			n				n
Solvent-free, ultrafast and ultrathin PDMS coating triggered by plasma for molecule separation and release	Li, YT, Luo, ZS, Li, GF, Belwal, T & Lin, XY	2021	Green Chemistry	10.1039/d1gc00836f	n						n				n
Solar-triggered photothermal therapy for tumor ablation by Ag nanoparticles self-precipitated on structural titanium oxide nanofibers	Lin, TH, Wu, MC, Lin, YT, Tsao, CH, Chang, YH, Chiang, KP, Huang, YT & Lu, YJ	2021	Applied Surface Science	10.1016/j.apsusc.2021.149428	n						n				n
Skin pH varies among bat species and seasons and between wild and captive bats	Vanderwolf, KJ, Kyle, CJ, Faure, PA, McAlpine, DF, Davy, CM & Cooke, S	2021	Conservation Physiology	10.1093/conphys/coab088	y	y	y	n			n				n
Skin pH varies among bat species and seasons and between wild and captive bats	Vanderwolf, KJ, Kyle, CJ, Faure, PA, McAlpine, DF, Davy, CM & Cooke, S	2021	Conservation Physiology	10.1093/conphys/coab088	y	y	y	n			n				n
Single-nucleus transcriptomic analysis of human dorsal root ganglion neurons	Nguyen, MQ, von Buchholtz, LJ, Reker, AN, Ryba, NJP & Davidson, S	2021	Elife	10.7554/eLife.71752 and 10.7554/eLife.71752.sa0 and 10.7554/eLife.71752.sa1 and 10.7554/eLife.71752.sa2	y	y	n				n				n
Single nucleotide polymorphism in avian uncoupling protein gene is associated with thermoregulation in chicks	Ouchi, Y, Chowdhury, VS, Cockrem, JF & Bungo, T	2021	Animal Science Journal	10.1111/asj.13632	y	y	y	n			n				n
Simultaneous Visualization of Wet Cells and Nanostructured Biomaterials in SEM using Ionic Liquids	Lee, BEJ, DiCecco, LA, Exir, H, Weck, A, Sask, KN & Grandfield, K	2021	Chembiochem	10.1002/cbic.202000552	y	y	n				n				n
Simulation of summer climate over Central Asia shows high sensitivity to different land surface schemes in WRF	Lu, S, Guo, WD, Xue, YK, Huang, F & Ge, J	2021	Climate Dynamics	10.1007/s00382-021-05876-9	n						n				n
Simulating the impact of extended desertification on Indian hydro climate using ICTP-RegCM4.4.5.10 model	Lodh, A	2021	Journal of Hydrology	10.1016/j.jhydrol.2021.126405	n						n				n
Signature selection analysis reveals candidate genes associated with production traits in Iranian sheep breeds	Saadatabadi, LM, Mohammadabadi, M, Ghanatsaman, ZA, Babenko, O, Stavetska, R, Kalashnik, O, Kucher, D, Kochuk-Yashchenko, O & Nanaei, HA	2021	Bmc Veterinary Research	10.1186/s12917-021-03077-4	y	y	y	n			n				n
Shrinkage behavior of cementitious 3D printing materials: Effect of temperature and relative humidity	Shahmirzadi, MR, Gholampour, A, Kashani, A & Ngo, TD	2021	Cement & Concrete Composites	10.1016/j.cemconcomp.2021.104238	n						n				n
Shoreward intrusion of oceanic surface waters alters physical and biological ocean structures on the Antarctic continental shelf during winter: Observations from instrumented seals	Kokubun, N, Tanabe, Y, Hirano, D, Mensah, V, Tamura, T, Aoki, S & Takahashi, A	2021	Limnology and Oceanography	10.1002/lno.11914	n						n				n
Shielded environments reduce stress in alien Asteraceae species during hot and dry summers along urban-to-rural gradients	Geron, C, Lembrechts, JJ, Nijs, I & Monty, A	2021	Ecology and Evolution	10.1002/ece3.7872	y	y	n				n				n
Shape Fidelity of 3D-Bioprinted Biodegradable Patches	Temirel, M, Hawxhurst, C & Tasoglu, S	2021	Micromachines	10.3390/mi12020195	n						n				n
Sex-specific costs of rearing a nestling and its implications in the brood sex ratio of Magellanic penguins	Barrionuevo, M, Ferretti, V, Ciancio, J & Frere, E	2021	Marine Biology	10.1007/s00227-021-03906-y	y	y	y	n			n				n
Sex-dependent elevational effects on bird feather moult	Kiat, Y & Sapir, N	2021	Evolutionary Ecology	10.1007/s10682-021-10123-y	y	y	y	n			n				n
Sex differences in postprandial blood glucose and body surface temperature are contingent on flight in the fruit bat, Cynopterus sphinx	Nagarajan-Radha, V & Devaraj, PSD	2021	Biology Open	10.1242/bio.053926	y	y	y	n			n				n
Seepage and Heat Transfer Characteristics of Gas Leakage under the Condition of CAES Air Reservoir Cracking	Wan, F & Jiang, ZM	2021	Geofluids	10.1155/2021/5182378	n						n				n
Seasonal variation in physicochemical characteristics and lead contamination of Lake Tonga and their effects on waterbird populations	Naili, S, Boucheker, A, Gherib, A, Djelloul, R & Lazli, A	2021	Ukrainian Journal of Ecology	10.15421/2021_15	y	y	y	n			n				n
Sea surface temperature, rather than land mass or geographic distance, may drive genetic differentiation in a species complex of highly dispersive seabirds	Torres, L, Pante, E, Gonzalez-Solis, J, Viricel, A, Ribout, C, Zino, F, MacKin, W, Precheur, C, Tourmetz, J, Calabrese, L, Militao, T, Zango, L, Shirihai, H & Bretagnolle, V	2021	Ecology and Evolution	10.1002/ece3.8180	y	y	y	n			n				n
Safety evaluation of the atmospheric low-temperature plasma (ALTP) on the conjunctiva: an animal study and histopathological findings; 6-month follow-up	Nejat, F, Jadidi, K, Amoli, FA, Bagheri, S, Aghamollaei, H, Nejat, MA, Nabavi, NS & Eghtedari, S	2021	Bmc Ophthalmology	10.1186/s12886-021-02053-8	y	y	n				n				n
Ruthenium red attenuates brown adipose tissue thermogenesis in rats	Vizin, RCL, Carrettiero, DC, Ishikawa, DT, Cruz-Neto, AP & Almeida, MC	2021	Journal of Thermal Biology	10.1016/j.jtherbio.2020.102779	y	y	y	n			n				n
Roost elevation and ambient temperature best predict use of summer heterothermy in eastern red bats	Monarchino, MN & Johnson, JS	2021	Journal of Zoology	10.1111/jzo.12848	y	y	y	n			n				n
Role of the thermal environment in scaled quail (Callipepla squamata) nest site selection and survival	Kauffman, KL, Elmore, RD, Davis, CA, Fuhlendorf, SD, Goodman, LE, Hagen, CA & Tanner, EP	2021	Journal of Thermal Biology	10.1016/j.jtherbio.2020.102791	y	y	y	n			n				n
Role of Brown and Beige Adipose Tissues in Seasonal Adaptation in the Raccoon Dog (Nyctereutes procyonoides)	Niiranen, L, Makela, KA, Mutt, SJ, Viitanen, R, Kaisanlahti, A, Vicente, D, Noponen, T, Autio, A, Roivainen, A, Nuutila, P, Saarela, S & Herzig, KH	2021	International Journal of Molecular Sciences	10.3390/ijms22179623	y	y	y	n			n				n
Robustness of protein: Using pH shifting and low speed shearing to partially recover conformation and dispersibility of myosin from pale, soft, exudative (PSE)-like chicken breast	Yang, ZY, Sun, J, Li, Z, Qi, Y, Wang, P & Xu, XL	2021	Lwt-Food Science and Technology	10.1016/j.lwt.2020.110786	n						n				n
Rhinarium skin structure and epidermal innervation in selected mammals	Tuminaite, I & Kroger, RHH	2021	Journal of Morphology	10.1002/jmor.21313	n						n				n
Rheum rhaponticum Root Extract Improves Vasomotor Menopausal Symptoms and Estrogen-Regulated Targets in Ovariectomized Rat Model	Wilson, M, Konda, V, Heidt, K, Rathinasabapathy, T, Desai, A & Komarnytsky, S	2021	International Journal of Molecular Sciences	10.3390/ijms22031032	y	y	n				n				n
Rethinking Gloger's Rule: Climate, Light Environments, and Color in a Large Family of Tropical Birds (Furnariidae)	Marcondes, RS, Nations, JA, Seeholzer, GF & Brumfield, RT	2021	American Naturalist	10.1086/713386	y	y	y	n			n				n
Research on the Correlation between Breeding Environment and Activity of Yellow Feather Broilers Based on the Multichromatic Aberration Model	Zhao, ZH, Zou, XG, Yin, ZL, Cao, ZB, Zhang, J, Wang, CY, Liu, WC & Bai, YG	2021	Computational Intelligence and Neuroscience	10.1155/2021/2897879	n						n				n
Research Note: It's not just stress-fecal contamination of plumage may affect feather corticosterone concentration	Bartels, T, Berk, J, Cramer, K, Kanitz, E & Otten, W	2021	Poultry Science	10.1016/j.psj.2021.101494	y	y	y	n			n				n
Research and method of air burst fracturing	Han, JJ, Pu, W, Liu, R & Li, YB	2021	Ferroelectrics	10.1080/00150193.2021.1903262	n						n				n
Research advancements and challenges in the design and fabrication of glass to metal seals for solar receiver tube applications	Verma, VK, Rana, KB & Tripathi, B	2021	International Journal of Environment and Sustainable Development	NA	n						n				n
Repeated intra-articular administration of equine allogeneic peripheral blood-derived mesenchymal stem cells does not induce a cellular and humoral immune response in horses	Van Hecke, L, Magri, C, Duchateau, L, Beerts, C, Geburek, F, Suls, M, Da Dalt, L, Patruno, M, Saunders, J, Broeckx, SY, Depuydt, E & Spaas, JH	2021	Veterinary Immunology and Immunopathology	10.1016/j.vetimm.2021.110306	y	y	y	n			n				n
Relation of diet-induced thermogenesis to brown adipose tissue activity in healthy men	Loeliger, RC, Maushart, CI, Gashi, G, Senn, JR, Felder, M, Becker, AS, Muller, J, Balaz, M, Wolfrum, C, Burger, IA & Betz, MJ	2021	American Journal of Physiology-Endocrinology and Metabolism	10.1152/ajpendo.00237.2020	y	y	n				n				n
Regulated hypothermia in response to endotoxin in birds	do Amaral-Silva, L, Gargaglioni, LH, Steiner, AA, Oliveira, MT & Bicego, KC	2021	Journal of Physiology-London	10.1113/JP281385	y	y	y	y	y		y
Reduced seasonal sea ice and increased sea surface temperature change prey and foraging behaviour in an ice-obligate Arctic seabird, Mandt's black guillemot (Cepphus grylle mandtii)	Divoky, GJ, Brown, E & Elliott, KH	2021	Polar Biology	10.1007/s00300-021-02826-3	y	y	y	n			n				n
Reduced brown adipose tissue-associated skin temperature following cold stimulation in children and adolescents with type 1 diabetes	Law, JM, Morris, DE, Robinson, L, Randell, T, Denvir, L, Symonds, ME & Budge, H	2021	Pediatric Diabetes	10.1111/pedi.13163	y	y	n				n				n
Recent Advances on Early Detection of Heat Strain in Dairy Cows Using Animal-Based Indicators: A Review	Shu, H, Wang, WS, Guo, LF & Bindelle, J	2021	Animals	10.3390/ani11040980	y	n					n				n
Puerarin Loaded PLGA Nanoparticles: Optimization Processes of Preparation and Anti-alcohol Intoxication Effects in Mice	Han, Q, Chen, KJ, Su, CL, Liu, X & Luo, XM	2021	Aaps Pharmscitech	10.1208/s12249-021-02092-w	y	y	n				n				n
Psychophysiological activation of patients with zoophobia in a virtual reality environment	Barbosa, EP, Reyes, ACD, Duran, DAP, Bertel, L, Toro, JP & Gaviria, FA	2021	Revista Virtual Universidad Catolica Del Norte	10.35575/rvucn.n62a6	y	y	n				n				n
Psoralens activate and photosensitize Transient Receptor Potential channels Ankyrin type 1 (TRPA1) and Vanilloid type 1 (TRPV1)	Babes, A, Kichko, TI, Selescu, T, Manolache, A, Neacsu, C, Gebhardt, L & Reeh, PW	2021	European Journal of Pain	10.1002/ejp.1654	y	y	n				n				n
Protective Effects of 1,8-Cineole Microcapsules Against Inflammation and Gut Microbiota Imbalance Associated Weight Loss Induced by Heat Stress in Broiler Chicken	Jiang, ZH, Luo, MJ, Ma, WT, Ma, SM, Wang, Y & Zhang, KP	2021	Frontiers in Pharmacology	10.3389/fphar.2020.585945	y	y	y	n			n				n
Protective Effect of Victory Onion (Allium victorialis L.) Extract on Reproductive System Injury in Male Rats	Li, FZ, Zhang, X, Ameer, K & Eun, JB	2021	Food Science and Technology	10.1590/fst.30220	y	y	y	n			n				n
Protease Catalyzed Production of Spent Hen Meat Hydrolysate Powder for Health Food Applications	Kumar, D, Mishra, A, Tarafdar, A, Anwar, A, Salagram, A, Alam, S, Sahoo, AK, Sindhu, R & Badgujar, PC	2021	Journal of Food Quality	10.1155/2021/9247998	n						n				n
Proposed multidimensional pain outcome methodology to demonstrate analgesic drug efficacy and facilitate future drug approval for piglet castration	Baysinger, A, Webb, SR, Brown, J, Coetzee, JF, Crawford, S, DeDecker, A, Karriker, LA, Pairis-Garcia, M, Sutherland, MA & Viscardi, AV	2021	Animal Health Research Reviews	10.1017/S1466252321000141	y	n					n				n
Process Humidity Affects Salmonella Lethality at the Surface and Core of Impingement-Cooked Meat and Poultry Products	Hildebrandt, IM, Hall, NO, James, MK, Ryser, ET & Marks, BP	2021	Journal of Food Protection	10.4315/JFP-21-058	n						n				n
Pressurized Hot Water Extraction of Okra Seeds Reveals Antioxidant, Antidiabetic and Vasoprotective Activities	Ong, ES, Oh, CLY, Tan, JCW, Foo, SY & Leo, CH	2021	Plants-Basel	10.3390/plants10081645	n						n				n
Preparation, Preliminary Characterization and Antiangiogenic Activities of Polysaccharides from Pomegranate Peels	Ke, CL & Li, ZM	2021	Journal of the Chemical Society of Pakistan	NA	n						n				n
Preparation, characterization and antioxidant properties of gelatin films incorporated withOriganum onitesL. essential oil	Kilinc, D, Ocak, B & Ozdestan-Ocak, O	2021	Journal of Food Measurement and Characterization	10.1007/s11694-020-00683-y	n						n				n
Preparation of Vanillic Acid-Loaded Core-Shell Gold Nanospheres/Mesoporous Silica Nanoparticles for the Treatment of Orthopedic Infection	Huang, Y, Chen, JR, Lin, J, Lin, JH & Chen, XW	2021	Acs Omega	10.1021/acsomega.0c05245	n						n				n
Preparation and in vitro/in vivo evaluation of a self-microemulsifying drug delivery system containing chrysin	Qu, Y, Mu, SD, Song, CW & Zheng, GH	2021	Drug Development and Industrial Pharmacy	10.1080/03639045.2021.1988092	y	y	n				n				n
Prenatal and Early Postnatal Behavioural Programming in Laying Hens, With Possible Implications for the Development of Injurious Pecking	De Haas, EN, Newberry, RC, Edgar, J, Riber, AB, Estevez, I, Ferrante, V, Hernandez, CE, Kjaer, JB, Ozkan, S, Dimitrov, I, Rodenburg, TB & Janczak, AM	2021	Frontiers in Veterinary Science	10.3389/fvets.2021.678500	y	n					n				n
Prediction of Thiol Group Changes in Minced Raw and Cooked Chicken Meat with Plant Extracts-Kinetic and Neural Network Approaches	Kaczmarek, A & Muzolf-Panek, M	2021	Animals	10.3390/ani11061647	y	y	n				n				n
Predicting the distribution of foraging seabirds during a period of heightened environmental variability	Evans, R, Lea, MA & Hindell, MA	2021	Ecological Applications	10.1002/eap.2343	y	y	y	n			n				n
Postoperative wound assessment in cattle: How reliable is the back hand palpation?	Proios, I, Kusenda, M, Seiler, C, Siewert, C, Seifert, H & Kaske, M	2021	Irish Veterinary Journal	10.1186/s13620-021-00195-1	y	y	n				n				n
Possible External Factors Determining Ultradian (4-20-min) Rhythms of Body Temperature	Diatroptov, ME & Diatroptova, MA	2021	Bulletin of Experimental Biology and Medicine	10.1007/s10517-021-05316-y	y	y	n				n				n
Population Growth and Long-Distance Vagrancy Leads to Colonization of Europe by Elegant Terns Thalasseus elegans	Veit, RR, Velarde, E, Horn, MH & Manne, LL	2021	Frontiers in Ecology and Evolution	10.3389/fevo.2021.725614	y	y	y	n			n				n
Polydopamine-based nanoplatform for photothermal ablation with long-term immune activation against melanoma and its recurrence	Li, MM, Guo, R, Wei, JJ, Deng, M, Li, JX, Tao, Y, Li, M & He, Q	2021	Acta Biomaterialia	10.1016/j.actbio.2021.09.014	n						n				n
Plumage development and environmental factors influence surface temperature gradients and heat loss in wandering albatross chicks	Stone, DW, Gunn, C, Nord, A, Phillips, RA & McCafferty, DJ	2021	Journal of Thermal Biology	10.1016/j.jtherbio.2020.102777	y	y	y	n			n				n
Plant mitochondria - past, present and future	Moller, IM, Rasmusson, AG & Van Aken, O	2021	Plant Journal	10.1111/tpj.15495	n						n				n
Pilot study on the effects of low intensity focused ultrasound in a swine model of neuropathic pain	Hellman, A, Maietta, T, Clum, A, Byraju, K, Raviv, N, Staudt, MD, Jeannotte, E, Ghoshal, G, Shin, D, Neubauer, P, Williams, E, Heffter, T, Burdette, C, Qian, J, Nalwalk, J & Pilitsis, JG	2021	Journal of Neurosurgery	10.3171/2020.9.JNS202962	y	y	y	n			n				n
Physiological variables and egg quality from quails (Coturnix coturnix japonica) that received water with increasing levels of NaCl and under different temperatures	Rodrigues, LR, Furtado, DA, Rodrigues, VP, Leite, PG, Ribeiro, NL, Oliveira, CFS, Farias, SAR & Sobrinho, TG	2021	Semina-Ciencias Agrarias	10.5433/1679-0359.2021v42n6p3485	y	y	y	n			n				n
Physiological stress in wild and captive Cantabrian capercaillies (Tetrao urogallus cantabricus): temporal trends and methodological implications	Martinez-Padilla, J & Estrada, A	2021	Ecosistemas	10.7818/ECOS.2161	y	y	y	n			n				n
Physiological effects of inactivation and the roles of Elovl3/ELOVL3 in maintaining ocular homeostasis	Wilkerson, A, Bhat, N, Pham, HQH, Yuksel, S & Butovich, I	2021	Faseb Journal	10.1096/fj.202002323R	y	y	n				n				n
Physiological and behavioral responses of laying hens exposed to long-term high temperature	Zhang, Z, DiVittorio, JR, Joseph, AM & Correa, SM	2021	Journal of Thermal Biology	10.1016/j.jtherbio.2021.103017	y	y	y	y	y		y
Physiological and Behavioral Mechanisms of Thermoregulation in Mammals	Mota-Rojas, D, Titto, CG, Orihuela, A, Martinez-Burnes, J, Gomez-Prado, J, Torres-Bernal, F, Flores-Padilla, K, Carvajal-de la Fuente, V & Wang, DH	2021	Animals	10.3390/ani11061733	y	n					n				n
Physical changes recorded by a deep diving seal on the Patagonian slope drive large ecological changes	Aubone, N, Saraceno, M, Alberto, MLT, Campagna, J, Le Ster, L, Picard, B, Hindell, M, Campagna, C & Guinet, CR	2021	Journal of Marine Systems	10.1016/j.jmarsys.2021.103612	y	y	y	n			n				n
Physical and Biological Properties of 5-Fluorouracil Polymer-Coated Magnetite Nanographene Oxide as a New Thermosensitizer for Alternative Magnetic Hyperthermia and a Magnetic Resonance Imaging Contrast Agent: In Vitro and In Vivo Study	Kiamohammadi, L, Asadi, L, Shirvalilou, S, Khoei, S, Khoee, S, Soleymani, M & Minaei, SE	2021	Acs Omega	10.1021/acsomega.1c01763	n						n				n
Photothermal treatment by PLGA-gold nanorod-isatin nanocomplexes under near-infrared irradiation for alleviating psoriasiform hyperproliferation	Nirmal, GR, Lin, ZC, Tsai, MJ, Yang, SC, Alalaiwe, A & Fang, JY	2021	Journal of Controlled Release	10.1016/j.jconrel.2021.04.005	n						n				n
PGD(2)/CRTH2 signaling promotes acquired immunity against bee venom by enhancing IgE production	Kida, M, Nakamura, T, Fujiwara, Y, Nakamura, M & Murata, T	2021	Faseb Journal	10.1096/fj.202002748RR	y	y	n				n				n
Perspectives on Brown Adipose Tissue Imaging: Insights from Preclinical and Clinical Observations from the Last and Current Century	Crandall, JP & Wahl, RL	2021	Journal of Nuclear Medicine	10.2967/jnumed.120.246991	y	n					n				n
Permeability changes in fractured Tamusu mudstone in the context of radioactive waste disposal	Yu, HD, Lu, C, Chen, WZ & Li, HH	2021	Bulletin of Engineering Geology and the Environment	10.1007/s10064-021-02445-6	n						n				n
Performance evaluation of liner dual barrier system in CO2-rich geothermal wells	Ahmed, S, Patel, H, Salehi, S, Ahmed, R & Teodoriu, C	2021	Geothermics	10.1016/j.geothermics.2021.102121	n						n				n
Perches as Cooling Devices for Reducing Heat Stress in Caged Laying Hens: A Review	Hu, JY, Xiong, YJ, Gates, RS & Cheng, HW	2021	Animals	10.3390/ani11113026	y	n					n				n
Penetration of sweet cherry skin by Ca-45-salts: pathways and factors	Winkler, A & Knoche, M	2021	Scientific Reports	10.1038/s41598-021-90727-0	y	y	n				n				n
PEGylated Phthalocyanine-Functionalized Graphene Oxide with Ultrahigh-Efficient Photothermal Performance for Triple-Mode Antibacterial Therapy	Mei, L, Shi, YM, Cao, FY, Liu, X, Li, XM, Xu, ZL & Miao, ZQ	2021	Acs Biomaterials Science & Engineering	10.1021/acsbiomaterials.1c00178	n						n				n
Pediatric Hypothermia: An Ambiguous Issue	Singer, D	2021	International Journal of Environmental Research and Public Health	10.3390/ijerph182111484	n						n				n
Patterns of morphological differentiation within Manacus manacus (Aves: Pipridae) in Colombia: revisiting hypotheses of isolation and secondary contact	Morales, CC, Gomez, JP & Parra, JL	2021	Biological Journal of the Linnean Society	10.1093/biolinnean/blab106	n						n				n
Pathophysiology of Fever and Application of Infrared Thermography (IRT) in the Detection of Sick Domestic Animals: Recent Advances	Mota-Rojas, D, Wang, D, Titto, CG, Gomez-Prado, J, Carvajal-de la Fuente, V, Ghezzi, M, Boscato-Funes, L, Barrios-Garcia, H, Torres-Bernal, F, Casas-Alvarado, A & Martinez-Burnes, J	2021	Animals	10.3390/ani11082316	y	n					n				n
Pathophysiologic Mechanisms of Hypothermia-Induced Pancreatic Injury in a Rat Model of Body Surface Cooling	Inoue, H, Harada, K, Narimatsu, E, Uemura, S, Aisaka, W, Bunya, N, Nomura, K & Katayama, Y	2021	Pancreas	10.1097/MPA.0000000000001738	y	y	y	n			n				n
Paclitaxel-loaded magnetic nanocrystals for tumor neovascular-targeted theranostics: an amplifying synergistic therapy combining magnetic hyperthermia with chemotherapy	Liu, SY, Shi, DS, Chen, L, Yan, Y, Wang, XQ, Song, YY, Pu, SY, Liang, YJ, Zhao, Y, Zhang, Y & Xie, J	2021	Nanoscale	10.1039/d0nr08197c	n						n				n
Oxidation and associated pore structure modification during experimental alteration of granite	Anovitz, LM, Cheshire, MC, Hermann, RP, Gu, X, Sheets, JM, Brantley, SL, Cole, DR, Ilton, ES, Mildner, DFR, Gagnon, C, Allard, LF & Littrell, KC	2021	Geochimica Et Cosmochimica Acta	10.1016/j.gca.2020.08.016	n						n				n
Ovine Footrot and Its Clinical Management	Fesseha, H	2021	Veterinary Medicine-Research and Reports	10.2147/VMRR.S306207	y	n					n				n
Overexpression of Adiponectin Receptor 1 Inhibits Brown and Beige Adipose Tissue Activity in Mice	Chen, YJ, Lin, CW, Peng, YJ, Huang, CW, Chien, YS, Huang, TH, Liao, PX, Yang, WY, Wang, MH, Mersmann, HJ, Wu, SC, Chuang, TY, Lin, YY, Kuo, WH & Ding, ST	2021	International Journal of Molecular Sciences	10.3390/ijms22020906	y	y	n				n				n
Optimization of ultrasound extraction of Tribulus terrestris L. leaves saponins and their HPLC DAD ESI-MSn profiling, anti-inflammatory activity and mechanism in vitro and in vivo	Tian, CL, Chang, Y, Wang, RX, Kang, ZR, Wang, Q, Tong, ZF, Zhou, AH, Cui, CC & Liu, MC	2021	Journal of Ethnopharmacology	10.1016/j.jep.2021.114425	y	y	n				n				n
Optimization of Metal Skeleton of Fishbone Gasket and Performance Test	Zhou, XJ, Li, JH & Chen, CL	2021	Journal of the Chinese Society of Mechanical Engineers	NA	n						n				n
Optimization of Jiuzao protein hydrolysis conditions and antioxidant activity in vivo of Jiuzao tetrapeptide Asp-Arg-Glu-Leu by elevating the Nrf2/Keap1-p38/PI3K-MafK signaling pathway	Jiang, YS, Wang, R, Yin, ZT, Sun, JY, Wang, BW, Zhao, DR, Zeng, XA, Li, HH, Huang, MQ & Sun, BG	2021	Food & Function	10.1039/d0fo02852e	y	y	n				n				n
Optimization of insulation on subsea oil and gas equipment	Somassoundirame, R & Nithiyananthan, E	2021	Journal of Petroleum Exploration and Production	10.1007/s13202-020-01065-2	n						n				n
Optimization of indole-3-acetic acid using response surface methodology and its effect on vegetative growth of chickpea	Baliyan, N, Dhiman, S, Dheeman, S, Kumar, S & Maheshwari, DK	2021	Rhizosphere	10.1016/j.rhisph.2021.100321	n						n				n
Optimization of Hemoglobin Chitosan Glycosylation Conditions and Structural Characteristics and Functions of Glycosylated Hemoglobin after an In vitro Digestion	Zhan, JQ, Li, GS & Tan, BB	2021	Journal of Aquatic Food Product Technology	10.1080/10498850.2021.1946231	n						n				n
Optimization of Enzymatic Hydrolysis for Preparing Cassava Leaf Hydrolysate with Antioxidant Activity	Suarez, LM, Fan, HB, Zapata, JE & Wu, JP	2021	Food and Bioprocess Technology	10.1007/s11947-021-02693-0	y	y	n				n				n
Optimisation of freezing efficiency of hole-bottom freezing technique for gas hydrate sampling: Study on factors influencing dry ice phase transition	Guo, W, Lei, J, Zhang, PY, Yang, X, Jia, R & Wang, Y	2021	Journal of Natural Gas Science and Engineering	10.1016/j.jngse.2020.103705	n						n				n
Opsins outside the eye and the skin: a more complex scenario than originally thought for a classical light sensor	Moraes, MN, de Assis, LVM, Provencio, I & Castrucci, AMD	2021	Cell and Tissue Research	10.1007/s00441-021-03500-0	y	n					n				n
One Is the Coldest Number: How Group Size and Body Weight Affect Thermal Preference in Weaned Pigs (3 to 15 kg)	Robbins, LA, Green-Miller, AR, Johnson, JS & Gaskill, BN	2021	Animals	10.3390/ani11051447	y	y	y	n			n				n
Occurrence and multidrug resistance of Campylobacter spp. at duck farms and associated environmental and anthropogenic risk factors in Bangladesh	Uddin, MN, Neogi, SB, Islam, SS, Ferdous, J, Khan, MSR, Yamasaki, S & Kabir, SML	2021	Bmc Infectious Diseases	10.1186/s12879-021-06834-w	y	y	n				n				n
Numerical simulation of CH4 recovery from gas hydrate using gaseous CO2 injected into porous media	Wang, YF, Dong, B, Zhang, LX, Li, WZ & Song, YC	2021	Journal of Natural Gas Science and Engineering	10.1016/j.jngse.2021.104199	n						n				n
Numerical modeling on hybrid nanofluid (Fe3O4+MWCNT/H2O) migration considering MHD effect over a porous cylinder	Shah, ZH, Saeed, A, Khan, I, Selim, MM, Ikramullah & Kumam, P	2021	Plos One	10.1371/journal.pone.0251744	y	n					n				n
Numerical and Analytical Investigation of Heat Transfer Mechanisms and Flow Phenomena in an Intermediate Pressure Steam Turbine Blading During Startup	Bohn, D, Betcher, C, Kusterer, K & Weidtmann, K	2021	Journal of Engineering for Gas Turbines and Power-Transactions of the Asme	10.1115/1.4049352	n						n				n
Numerical Analysis of the Impact of the Location of a Commercial Broiler House on Its Energy Management and Heat Exchange with the Ground	Nawalany, G, Lendelova, J, Sokolowski, P & Zitnak, M	2021	Energies	10.3390/en14248565	n						n				n
Novelty-induced hyperactivity and suppressed cocaine induced locomotor activation in mice lacking threonine 53 phosphorylation of dopamine transporter	Varman, DR, Subler, MA, Windle, JJ, Jayanthi, LD & Ramamoorthy, S	2021	Behavioural Brain Research	10.1016/j.bbr.2021.113267	y	y	n				n				n
Novel Pressure Vessel for Pressurizing Corrosive Liquids With Applications in Accelerated Life Testing of Composite Materials	Fontaine, D, Marshall, A & Shukla, A	2021	Journal of Pressure Vessel Technology-Transactions of the Asme	10.1115/1.4050318	n						n				n
Northwest range shifts and shorter wintering period of an Arctic seabird in response to four decades of changing ocean climate	Patterson, A, Gilchrist, HG, Gaston, A & Elliott, KH	2021	Marine Ecology Progress Series	10.3354/meps13890	y	y	y	n			n				n
Non-Invasive Cattle Body Temperature Measurement Using Infrared Thermography and Auxiliary Sensors	Wang, FK, Shih, JY, Juan, PH, Su, YC & Wang, YC	2021	Sensors	10.3390/s21072425	n						n				n
Non-contact measurement of internal body temperature using subcutaneously implanted diamond microparticles	Kaminaga, K, Yanagihara, H, Genjo, T, Morioka, T, Abe, H, Shirakawa, M, Ohshima, T, Kakinuma, S & Igarashi, R	2021	Biomaterials Science	10.1039/d1bm01187a	n						n				n
No evidence for fitness signatures consistent with increasing trophic mismatch over 30 years in a population of European shag Phalacrocorax aristotelis	Keogan, K, Lewis, S, Howells, RJ, Newell, MA, Harris, MP, Burthe, S, Phillips, RA, Wanless, S, Phillimore, AB & Daunt, F	2021	Journal of Animal Ecology	10.1111/1365-2656.13376	y	y	y	n			n				n
Nightly torpor use in response to weather conditions and individual state in an insectivorous bat	Fjelldal, MA, Wright, J, Stawski, C	2021	Oecologia	10.1007/s00442-021-05022-6	y	y	y	n			n				n
NicheMapR - an R package for biophysical modelling: the endotherm model	Kearney, MR, Briscoe, NJ, Mathewson, PD & Porter, WP	2021	Ecography	10.1111/ecog.05550	y	n					n				n
Niche segregation mechanisms in marine apex predators inhabiting dynamic environments	Astarloa, A, Glennie, R, Chust, G, Garcia-Baron, I, Boyra, G, Martinez, U, Rubio, A & Louzao, M	2021	Diversity and Distributions	10.1111/ddi.13229	n						n				n
New method to differentiate surface damping behavior and stress absorption capacities of common CAD/CAM restorative materials	Niem, T, Gonschorek, S & Wostmann, B	2021	Dental Materials	10.1016/j.dental.2020.12.012	n						n				n
NEURO-FUZZY MODELING OF EYEBALL AND CREST TEMPERATURES IN EGG- LAYING HENS	Lins, ACDS, Lourenconi, D, Yanagi, T, Miranda, IB & Santos, IED	2021	Engenharia Agricola	10.1590/1809-4430-Eng.Agric.v41n1p34-38/2021	n						n				n
Nesting Status and Chronology of Eared Grebes Along Great Salt Lake, Utah	Delahoussaye, LM, Bell, ME & Conover, MR	2021	Wildlife Society Bulletin	10.1002/wsb.1181	y	y	y	n			n				n
Nest-site selection and nest design of Iberian bullfinches Pyrrhula pyrrhula iberiae in northwestern Spain	Hernandez, A & Zaldivar, P	2021	Avian Biology Research	10.1177/17581559211037501	y	y	y	n			n				n
Neither microcystin, nor nodularin, nor cylindrospermopsin directly interact with human toll-like receptors	Hansen, JD, Loftin, KA, Laughrey, Z & Adamovsky, O	2021	Chemosphere	10.1016/j.chemosphere.2021.129623	n						n				n
Navigation in darkness: How the marine midge (Pontomyia oceana) locates hard substrates above the water level to lay eggs	Chang, CG, Hsu, CH & Soong, K	2021	Plos One	10.1371/journal.pone.0246060	y	y	n				n				n
Nanostructured Lipid Carrier (NLC) and Solid Lipid Nanoparticles (SLN) Based Hydrogel for Delivery of Etodolac: A Comparative Investigation on Dermal Pharmacokinetic on Rat Skin	Patel, DK, Kesharwani, R & Kumar, V	2021	International Journal of Pharmaceutical Investigation	10.5530/ijpi.2021.2.39	y	y	n				n				n
Myosin cross-bridge kinetics slow at longer muscle lengths during isometric contractions in intact soleus from mice	Fenwick, AJ, Lin, DC & Tanner, BCW	2021	Proceedings of the Royal Society B-Biological Sciences	10.1098/rspb.2020.2895	y	y	n				n				n
Multiscale simulation on dynamic friction behavior of cylinder sealing rings under hydrothermal aging	Luo, H, Wu, J, Teng, F, Su, BL, Li, HH, Lin, AG, Li, Z & Wang, YS	2021	Journal of Applied Polymer Science	10.1002/app.50453	n						n				n
Multifunctional FeS2@SRF@BSA nanoplatform for chemo-combined photothermal enhanced photodynamic/chemodynamic combination therapy	Feng, M, Li, MT, Dai, R, Xiao, ST, Tang, JJ, Zhang, XG, Chen, BZ & Liu, J	2021	Biomaterials Science	10.1039/d1bm01597d	n						n				n
MrgprB4 in trigeminal neurons expressing TRPA1 modulates unpleasant sensations	Tobori, S, Hiyama, H, Miyake, T, Yano, Y, Nagayasu, K, Shirakawa, H, Nakagawa, T, Mori, Y & Kaneko, S	2021	Journal of Pharmacological Sciences	10.1016/j.jphs.2021.04.006	y	y	n				n				n
Movement patterns and activity levels are shaped by the neonatal environment in Antarctic fur seal pups	Nagel, R, Mews, S, Adam, T, Stainfield, C, Fox-Clarke, C, Toscani, C, Langrock, R, Forcada, J & Hoffman, JI	2021	Scientific Reports	10.1038/s41598-021-93253-1	y	y	y	n			n				n
Morphological variations in a widely distributed Eastern Asian passerine cannot be consistently explained by ecogeographic rules	Lee, CC, Fu, YC, Yeh, CF, Yeung, CKL, Hung, HY, Yao, CJ, Shaner, PJL & Li, SH	2021	Ecology and Evolution	10.1002/ece3.8208	y	y	y	n			n				n
MORPHOLOGICAL FEATURES OF THE SIMULATED GUNSHOT WOUNDS OF RABBITS' SOFT TISSUES AT DIFFERENT TEMPERATURES OF INJURING OBJECT	Mikhaylusov, RN, Negoduyko, VV, Gubina-Vakulik, GI, Pavlov, SB, Pavlova, GB, Veligotsky, AM & Khvysiuk, OM	2021	Medical Perspectives-Medicni Perspektivi	10.26641/2307-0404.2021.1.228013	n						n				n
Molecular and morphometric changes in the small intestine during hot and cold exposure in thermally manipulated broiler chickens	Khaleel, KE, Al-Zghoul, MB & Saleh, KMM	2021	Veterinary World	10.14202/vetworld.2021.1511-1528	y	y	y	n			n				n
Modelling the potential spread of Hyalomma marginatum ticks in Europe by migratory birds	Estrada-Pena, A, D'Amico, G & Fernandez-Ruiz, N	2021	International Journal for Parasitology	10.1016/j.ijpara.2020.08.004	y	n					n				n
Modeling the effect of simultaneous use of allyl isothiocyanate and cinnamaldehyde on high hydrostatic pressure inactivation ofUropathogenicandShiga toxin-producingEscherichia coliin ground chicken	Chuang, SH, Sheen, S, Sommers, CH & Sheen, LY	2021	Journal of the Science of Food and Agriculture	10.1002/jsfa.10731	y	n					n				n
Modeling Salmonella spp. inactivation in chicken meat subjected to isothermal and non-isothermal temperature profiles	Milkievicz, T, Badia, V, Souza, VB, Longhi, DA, Galvao, AC & Robazza, WD	2021	International Journal of Food Microbiology	10.1016/j.ijfoodmicro.2021.109110	n						n				n
Modeling and optimization of poultry house passive cooling strategies in semiarid climates	Harrouz, JP, Al Assaad, D, Orabi, M, Ghali, K, Ouahrani, D & Ghaddar, N	2021	International Journal of Energy Research	10.1002/er.7139	n						n				n
Migratory movements of Atlantic puffins Fratercula arctica naumanni from high Arctic Greenland	Burnham, KK, Burnham, JL, Johnson, JA & Huffman, A	2021	Plos One	10.1371/journal.pone.0252055	y	y	n	n			n				n
Microstructure and mechanical properties of additive manufactured Ti-6Al-4V components by annular laser metal deposition in a semi-open environment	Cheng, DJ, Zhang, JC, Shi, T, Li, G, Shi, JJ, Lu, L & Fu, GY	2021	Optics and Laser Technology	10.1016/j.optlastec.2020.106640	n						n				n
Microbiome Composition and Function in Aquatic Vertebrates: Small Organisms Making Big Impacts on Aquatic Animal Health	Sehnal, L, Brammer-Robbins, E, Wormington, AM, Blaha, L, Bisesi, J, Larkin, I, Martyniuk, CJ, Simonin, M & Adamovsky, O	2021	Frontiers in Microbiology	10.3389/fmicb.2021.567408	y	n					n				n
Methods to quantify heat stress in ruminants: Current status and future prospects	Wijffels, G, Sullivan, M & Gaughan, J	2021	Methods	10.1016/j.ymeth.2020.09.004	n						n				n
Meteorological factors affecting refueling of European Robin (Erithacus rubecula) during migrations	Ktitorov, P, Bulyuk, V, Leoke, D & Kulikova, O	2021	International Journal of Biometeorology	10.1007/s00484-020-02031-7	n						n				n
Meta-models for rapid appraisal of the benefits of urban greening in the European context	Quaranta, E, Dorati, C & Pistocchi, A	2021	Journal of Hydrology-Regional Studies	10.1016/j.ejrh.2021.100772	n						n				n
Mechanistic investigation of thermosensitive liposome immunogenicity and understanding the drivers for circulation half-life: A polyethylene glycol versus 1,2-dipalmitoyl-sn-glycero-3-phosphodiglycerol study	Lokerse, WJM, Lazarian, A, Kleinhempel, A, Petrini, M, Schwarz, P, Hossann, M, Holdt, LM, Mailander, V & Lindner, LH	2021	Journal of Controlled Release	10.1016/j.jconrel.2021.03.014	n						n				n
Mechanical behavior and sealing performance of HAR sealing system in roller cone bits	Hu, Y, Han, CJ, Zhang, J, Luo, ZX, Wang, RC & Hu, T	2021	Journal of Mechanical Science and Technology	10.1007/s12206-021-0916-2	n						n				n
Measurements to Quantify the Effect of a Reduced Flow Rate on the Performance of a Tilting Pad Journal Bearing With Flooded Ends	San Andres, L, Toner, J & Alcantar, A	2021	Journal of Engineering for Gas Turbines and Power-Transactions of the Asme	10.1115/1.4052268	n						n				n
Measurement of bed-to-tube surface heat transfer coefficient to a vertically immersed u-tube in bubbling loop seal of a CFB boiler	Stenberg, V, Lind, F & Ryden, M	2021	Powder Technology	10.1016/j.powtec.2020.11.046	n						n				n
Markers of tissue remodeling and inflammation in the white and brown adipose tissues of a model hibernator	Logan, SM & Storey, KB	2021	Cellular Signalling	10.1016/j.cellsig.2021.109975	y	y	y	n			n				n
Marine distribution and foraging habitat highlight potential threats at sea for the Endangered Bermuda petrel Pterodroma cahow	Raine, AF, Gjerdrum, C, Pratte, I, Madeiros, J, Felis, JJ & Adams, J	2021	Endangered Species Research	10.3354/esr01139	y	y	y	n			n				n
Low-Level Radiofrequency Exposure Induces Vasoconstriction in Rats	Mai, TC, Braun, A, Bach, V, Pelletier, A & de Seze, R	2021	Bioelectromagnetics	10.1002/bem.22350	n						n				n
Low-Level Erbium-Doped Yttrium Aluminum Garnet Laser Irradiation Induced Alteration of Gene Expression in Osteogenic Cells from Rat Calvariae	Shimohira, T, Niimi, H, Ohsugi, Y, Tsuchiya, Y, Morita, K, Yoshida, S, Hatasa, M, Shiba, T, Kadokura, H, Yokose, S, Katagiri, S, Iwata, T & Aoki, A	2021	Photobiomodulation Photomedicine and Laser Surgery	10.1089/photob.2020.4958	n						n				n
Loss of the ciliary gene Bbs4 results in defective thermogenesis due to metabolic inefficiency and impaired lipid metabolism	Gohlke, S, Mancini, C, Garcia-Carrizo, F & Schulz, TJ	2021	Faseb Journal	10.1096/fj.202100772RR	y	y	n				n				n
Long-term stability in the volume of Atlantic Puffin (Fratercula arctica) eggs in the western North Atlantic	Lefort, KJ, Major, HL, Bond, AL, Diamond, AW, Jones, IL, Montevecchi, WA, Provencher, JF & Robertson, GJ	2021	Canadian Journal of Zoology	10.1139/cjz-2020-0254	y	y	y	n			n				n
Long bone histomorphogenesis of the naked mole-rat: Histodiversity and intraspecific variation	Montoya-Sanhueza, G, Bennett, NC, Oosthuizen, MK, Dengler-Crish, CM & Chinsamy, A	2021	Journal of Anatomy	10.1111/joa.13381	y	y	y	n			n				n
Local Inflammatory Response after Intramuscularly Implantation of Anti-Adhesive Plasma-Fluorocarbon-Polymer Coated Ti6AI4V Discs in Rats	Koppe, C, Hoene, A, Walschus, U, Finke, B, Testrich, H, Pohl, C, Brandt, N, Patrzyk, M, Meichsner, J, Nebe, B & Schlosser, M	2021	Polymers	10.3390/polym13162684	n						n				n
Lipid nanocapsules loaded with prilocaine and lidocaine and incorporated in gel for topical application	Fernandes, PCL, de Moura, LD, de Lima, FF, da Silva, GHR, Souza, RIC & de Paula, E	2021	International Journal of Pharmaceutics	10.1016/j.ijpharm.2021.120675	y	y	n				n				n
Lipid composition of the stratum corneum in different regions of the body of Kuhl's pipistrelle from the Negev Desert, Israel	Cockley, A, Champagne, AM, Ben-Hamo, M, Pinshow, B, Korine, C & Munoz-Garcia, A	2021	Comparative Biochemistry and Physiology A-Molecular & Integrative Physiology	10.1016/j.cbpa.2021.111074	y	y	y	n			n				n
Light pollution affects West Nile virus exposure risk across Florida	Kernbach, ME, Martin, LB, Unnasch, TR, Hall, RJ, Jiang, RHY & Francis, CD	2021	Proceedings of the Royal Society B-Biological Sciences	10.1098/rspb.2021.0253	y	y	n				n				n
Levels of Firmicutes, Actinobacteria Phyla and Lactobacillaceae Family on the Skin Surface of Broiler Chickens (Ross 308) Depending on the Nutritional Supplement and the Housing Conditions	Cholewinska, P, Michalak, M, Wojnarowski, K, Skowera, S, Smolinski, J & Czyz, K	2021	Agriculture-Basel	10.3390/agriculture11040287	y	y	y	n			n				n
Legacy Effects Following Fire on Surface Energy, Water and Carbon Fluxes in Mature Amazonian Forests	de Oliveira, G, Brunsell, NA, Chen, JM, Shimabukuro, YE, Mataveli, GAV, dos Santos, CAC, Stark, SC, de Lima, A & Aragao, LEOC	2021	Journal of Geophysical Research-Biogeosciences	10.1029/2020JG005833	n						n				n
Leaf color as a morpho-physiological index for screening heat tolerance and improved water use efficiency in rabbiteye blueberry (Vaccinium virgatum Aiton)	Tsai, MH & Li, KT	2021	Scientia Horticulturae	10.1016/j.scienta.2020.109864	n						n				n
Key indicators of repetitive overuse-induced neuromuscular inflammation and fibrosis are prevented by manual therapy in a rat model	Barbe, MF, Harris, MY, Cruz, GE, Amin, M, Billett, NM, Dorotan, JT, Day, EP, Kim, SY & Bove, GM	2021	Bmc Musculoskeletal Disorders	10.1186/s12891-021-04270-0	y	y	n				n				n
Keratinolytic protease from Pseudomonas aeruginosa for leather skin processing	Moonnee, YA, Foysal, MJ, Hashem, A & Miah, MF	2021	Journal of Genetic Engineering and Biotechnology	10.1186/s43141-021-00149-8	y	y	n				n				n
iTRAQ-based quantitative proteomic analyses the cycle chronic heat stress affecting liver proteome in yellow-feather chickens	Zhang, Q, Yang, YZ, Lu, YQ & Cao, ZW	2021	Poultry Science	10.1016/j.psj.2021.101111	y	y	y	n			n				n
Isolation, Characterization, and Application in Poultry Products of a Salmonella-Specific Bacteriophage, S55	Ge, HJ, Xu, YP, Hu, MZ, Zhang, K, Zhang, SX, Jiao, XA & Chen, X	2021	Journal of Food Protection	10.4315/JFP-20-438	n						n				n
Is there sexual segregation in habitat selection by Black-browed Albatrosses wintering in the south-west Atlantic?	Paz, JA, Pon, JPS, Kruger, L, Favero, M & Copello, S	2021	Emu-Austral Ornithology	10.1080/01584197.2020.1869910	y	y	y	n			n				n
Investigation on Residual Stress in Monolithic Edge-Cladding of Elliptical Nd-Doped Phosphate Laser Glass for High-Peak Power Solid-State Laser	Chen, HY, Qian, M, Tang, JP, Chen, JM, Wan, X, Hu, JJ, Meng, T, Shen, YJ, Chen, SB, Hu, LL & Chen, W	2021	Chinese Journal of Lasers-Zhongguo Jiguang	10.3788/CJL202118.0903003	n						n				n
Investigation on mild extrusion cooking for development of snacks using rice and chickpea flour blends	Altaf, U, Hussain, SZ, Qadri, T, Iftikhar, F, Naseer, B & Rather, AH	2021	Journal of Food Science and Technology-Mysore	10.1007/s13197-020-04628-7	n						n				n
Investigation of the zinc accumulation in the tissue and performance in broilers raised with high levels of zinc sulfate feed under heat stress	Waeothong, T, Lee, JW & Hsia, LC	2021	Turkish Journal of Veterinary & Animal Sciences	10.3906/vet-1911-65	y	y	y	n			n				n
Investigation of the mechanical properties and biocompatibility of planar and electrospun alkene-styrene copolymers against P(VDF-TrFE) and porcine skin: Potential use as second skin substrates	Lama, SBC, Macoas, ES, Coda, FE, Aleman, C, Pineda, E & Ferreira, FC	2021	Journal of the Mechanical Behavior of Biomedical Materials	10.1016/j.jmbbm.2021.104481	n						n				n
Investigation of Protein Denaturation and Textural Changes of Atlantic Salmon (Salmo salar) During Simulated Cooking	Zhang, ZY, Pham, H, Tan, YB, Zhou, HL & McClements, DJ	2021	Food Biophysics	10.1007/s11483-021-09690-y	y	y	n				n				n
Intranasal oxytocin affects the stress response to social isolation in sheep	Damian, JP, de Soto, L, Espindola, D, Gil, J & van Lier, E	2021	Physiology & Behavior	10.1016/j.physbeh.2020.113282	y	y	y	n			n				n
Intradermal vaccination of live attenuated influenza vaccine protects mice against homologous and heterologous influenza challenges	Lee, ACY, Zhang, ANJX, Li, C, Chen, YX, Liu, FF, Zhao, Y, Chu, H, Fong, CHY, Wang, P, Lau, SY, To, KKW, Chen, HL & Yuen, KY	2021	Npj Vaccines	10.1038/s41541-021-00359-8	n						n				n
Interspecies variation in survival of soil fauna in flooded soil	Kiss, TBW, Chen, XH & Hodson, ME	2021	Applied Soil Ecology	10.1016/j.apsoil.2020.103787	n						n				n
Intercellular Arc Signaling Regulates Vasodilation	de la Pena, JB, Barragan-Iglesias, P, Lou, TF, Kunder, N, Loerch, S, Shukla, T, Basavarajappa, L, Song, J, James, DN, Megat, S, Moy, JK, Wanghzou, A, Ray, PR, Hoyt, K, Steward, O, Price, TJ, Shepherd, J & Campbell, ZT	2021	Journal of Neuroscience	10.1523/JNEUROSCI.0440-21.2021	y	y	n				n				n
Inter-species variabilities of droplet transport, size change, and deposition in human and rat respiratory systems: An in silico study	Hayati, H, Feng, Y & Hinsdale, M	2021	Journal of Aerosol Science	10.1016/j.jaerosci.2021.105761	n						n				n
Insulin Transdermal Delivery System for Diabetes Treatment Using a Biocompatible Ionic Liquid-Based Microemulsion	Islam, MR, Uddin, S, Chowdhury, MR, Wakabayashi, R, Moniruzzaman, M & Goto, M	2021	Acs Applied Materials & Interfaces	10.1021/acsami.1c11533	n						n				n
Inhibition of nNOS in the paraventricular nucleus of hypothalamus decreases exercise-induced hyperthermia	Nunan, BLCZ, Drummond, LR, Rodrigues, QT, Crestani, CC, Szawka, RE, Coimbra, CC & da Silva, GSF	2021	Brain Research Bulletin	10.1016/j.brainresbull.2021.09.011	y	y	n	y	y	y	n				n
Infrared thermography is an effective, noninvasive measure of HPA activation	Ouyang, JQ, Macaballug, P, Chen, H, Hodach, K, Tang, S & Francis, JS	2021	Stress-The International Journal on the Biology of Stress	10.1080/10253890.2020.1868431	y	y	y	y	y		y
Infrared thermography as a technique to measure physiological stress in birds: Body region and image angle matter	Tabh, JKR, Burness, G, Wearing, OH, Tattersall, GJ & Mastromonaco, GF	2021	Physiological Reports	10.14814/phy2.14865	y	y	y	y	y		y
Infrared thermal imaging associated with pain in laboratory animals	Mota-Rojas, D, Olmos-Hernandez, A, Verduzco-Mendoza, A, Lecona-Butron, H, Martinez-Burnes, J, Mora-Medina, P, Gomez-Prado, J & Orihuela, A	2021	Experimental Animals	10.1538/expanim.20-0052	y	n					n				n
Influence of various chilling methods on the sustainable beef production based on high voltage electrical stimulation	Banach, JK, Zywica, R & Matusevicius, P	2021	Plos One	10.1371/journal.pone.0240639	y	y	n				n				n
Influence of Transglutaminase Crosslinking on Casein Protein Fractionation during Low Temperature Microfiltration	Puri, R, Bot, F, Singh, U & O'Mahony, JA	2021	Foods	10.3390/foods10123146	y	y	n				n				n
Influence of high-temperature and high-humidity aging on the material and adhesive properties of addition curing silicone adhesives	Kochanke, A, Kramer, K, Uffing, C & Hartwig, A	2021	International Journal of Adhesion and Adhesives	10.1016/j.ijadhadh.2021.102980	n						n				n
Influence of Chiken Manure Biochar on Microorganisms and Plants	Galieva, GS, Kuryntseva, PA, Galitskaya, PY, Tagirov, MS & Selivanovskaya, SY	2021	Uchenye Zapiski Kazanskogo Universiteta-Seriya Estestvennye Nauki	10.26907/2542-064X.2021.2.221-237	n						n				n
Infestation and Seasonal Fluctuation of Gamasid Mites (Parasitiformes: Gamasida) on Indochinese Forest Rat, Rattus andamanensis (Rodentia: Muridae) in Southern Yunnan of China	Yin, PW, Guo, XG, Jin, DC, Song, WY, Zhang, L, Zhao, CF, Fan, R, Zhang, ZW & Mao, KY	2021	Biology-Basel	10.3390/biology10121297	y	y	y	n			n				n
Induced normothermia ameliorates the procoagulant host response in human endotoxaemia	Harmon, MBA, Heijnen, NFL, de Bruin, S, Weiland, NHS, Meijers, JCM, de Boer, AM, Schultz, MJ, Horn, J & Juffermans, NP	2021	British Journal of Anaesthesia	10.1016/j.bja.2021.02.033	y	y	n				n				n
Increased Metabolic Rate of Hauled-Out Harbor Seals (Phoca vitulina) during the Molt	Paterson, WD, Moss, SE, Milne, R, Currie, JI, McCafferty, DJ & Thompson, D	2021	Physiological and Biochemical Zoology	10.1086/713958	y	y	y	n			n				n
In vivo study of the effects of a portable cold plasma device and vitamin C for skin rejuvenation	Shakouri, R, Khani, MR, Samsavar, S, Jezeh, MA, Abdollahimajd, F, Hosseini, SI, Dilmaghanian, A, Ghasemi, E, Alihoseini, MR & Shokri, B	2021	Scientific Reports	10.1038/s41598-021-01341-z	y	y	n				n				n
In Vivo Investigations of Analgesic, Antipyretic and Anthelmintic Activities of Various Extracts of Fernandoa adenophylla	Hadi, F, Rahim, A & Rabbi, F	2021	Pharmaceutical Chemistry Journal	10.1007/s11094-021-02517-7	y	y	n				n				n
In vivo cooling-induced intracellular Ca2+ elevation and tension in rat skeletal muscle	Takagi, R, Tabuchi, A, Poole, DC & Kano, Y	2021	Physiological Reports	10.14814/phy2.14921	y	y	n				n				n
In vivo Ca2+ dynamics during cooling after eccentric contractions in rat skeletal muscle	Takagi, R, Tabuchi, A, Asamura, T, Hirayama, S, Ikegami, R, Tanaka, Y, Hoshino, D, Poole, DC & Kano, Y	2021	American Journal of Physiology-Regulatory Integrative and Comparative Physiology	10.1152/ajpregu.00253.2020	y	y	n				n				n
In situ subcutaneously injectable thermosensitive PEG-PLGA diblock and PLGA-PEG-PLGA triblock copolymer composite as sustained delivery of bispecific anti-CD3 scFv T-cell/anti-EGFR Fab Engager (BiTEE)	Wei, PS, Chen, YJ, Lin, SY, Chuang, KH, Sheu, MT & Ho, HO	2021	Biomaterials	10.1016/j.biomaterials.2021.121166	n						n				n
In situ mucoadhesive hydrogel capturing tripeptide KPV: the anti-inflammatory, antibacterial and repairing effect on chemotherapy-induced oral mucositis	Shao, WF, Chen, R, Lin, GL, Ran, KJ, Zhang, YY, Yang, JJ, Pan, HX, Shangguan, JX, Zhao, YZ & Xu, HL	2021	Biomaterials Science	10.1039/d1bm01466h	n						n				n
Impacts of vegetation properties and temperature characteristics on species richness patterns in drylands: Case study from Xinjiang	Zhang, CY, Li, LP, Guan, YN, Cai, DL, Chen, H, Bian, XL & Guo, S	2021	Ecological Indicators	10.1016/j.ecolind.2021.108417	y	y	y	n			n				n
Impact of Treating Hatching Eggs with Curcumin after Exposure to Thermal Stress on Embryonic Development, Hatchability, Physiological Body Reactions, and Hormonal Profiles of Dokki-4 Chickens	Abuoghaba, AAK, Ragab, MA, Shazly, SA, Kokoszynski, D & Saleh, M	2021	Animals	10.3390/ani11113220	y	y	y	n			n				n
Impact of the sous vide process on microbial safety Challenge tests on the behavior of foodborne pathogens on beef and poultry meat	Gareis, M	2021	Fleischwirtschaft	NA	n						n				n
Impact of heat stress on broilers with varying body weights: Elucidating their interactive role through physiological signatures	Gogoi, S, Kolluri, G, Tyagi, JS, Marappan, G, Manickam, K & Narayan, R	2021	Journal of Thermal Biology	10.1016/j.jtherbio.2021.102840	y	y	y	y	y		y
Impact of experimentally induced bacterial chondronecrosis with osteomyelitis (BCO) lameness on health, stress, and leg health parameters in broilers	Weimer, SL, Wideman, RF, Scanes, CG, Mauromoustakos, A, Christensen, KD & Vizzier-Thaxton, Y	2021	Poultry Science	10.1016/j.psj.2021.101457	y	y	y	y	y		y
Impact of acute short-term high thermal stress during early embryogenesis on hatchability, physiological body reaction, and ovarian follicles development of quails	Abuoghaba, AAK, Ali, F, Ismail, II & Saleh, M	2021	Poultry Science	10.1016/j.psj.2020.11.019	y	y	y	y	y		y
Immuno-toxicological evaluation of her1 cancer vaccine in non-human primates: a 6-month subcutaneous study	Rodriguez, AM, Baez, GB, Lago, EA, Goni, AL, Gamez, DB, Morales, DF, Fernandez, DRH, Ramirez, BS, Barreda, AP & Parada, AC	2021	Immunopharmacology and Immunotoxicology	10.1080/08923973.2021.1900232	y	y	y	n			n				n
Immunization of chicken with flagellin adjuvanted Salmonella enteritidis bacterial ghosts confers complete protection against chicken salmonellosis	Senevirathne, A, Hewawaduge, C & Lee, JH	2021	Poultry Science	10.1016/j.psj.2021.101205	y	y	y	n			n				n
Identification of Little Tern (Sternula albifrons) Prey in Inland Andong Lake, Korea using Video Image Analysis	Shin, DM & Han, JH	2021	Waterbirds	10.1675/063.044.0301	y	y	y	n			n				n
Identification and Characterization of Plasmin-Independent Thrombolytic Enzymes	Hassan, MM, Sharmin, S, Kim, HJ & Hong, ST	2021	Circulation Research	10.1161/CIRCRESAHA.120.317245	y	y	n				n				n
Ice matters: Life-history strategies of two Antarctic seals dictate climate change eventualities in the Weddell Sea	Wege, M, Salas, L & LaRue, M	2021	Global Change Biology	10.1111/gcb.15828	y	y	y	n			n				n
Hypothermia Effectively Treats Tumors with Temperature-Sensitive p53 Mutations	Lu, JH, Chen, LH, Song, Z, Das, M & Chen, JD	2021	Cancer Research	10.1158/0008-5472.CAN-21-0033	y	y	n				n				n
How hornbills handle heat: sex-specific thermoregulation in the southern yellow-billed hornbill	van Jaarsveld, B, Bennett, NC, Czenze, ZJ, Kemp, R, van de Ven, TMFN, Cunningham, SJ & McKechnie, AE	2021	Journal of Experimental Biology	10.1242/jeb.232777	y	y	y	n			n				n
How animals distribute themselves in space: energy landscapes of Antarctic avian predators	Masello, JF, Barbosa, A, Kato, A, Mattern, T, Medeiros, R, Stockdale, JE, Kummel, MN, Bustamante, P, Belliure, J, Benzal, J, Colominas-Ciuro, R, Menendez-Blazquez, J, Griep, S, Goesmann, A, Symondson, WOC & Quillfeldt, P	2021	Movement Ecology	10.1186/s40462-021-00255-9	n						n				n
High-resolution heat transfer measurements on a rotating turbine endwall with infrared thermography	Ostrowski, T & Schiffer, HP	2021	Measurement Science and Technology	10.1088/1361-6501/ac2553	n						n				n
Hibernation behavior of a federally threatened ground squirrel: climate change and habitat selection implications	Goldberg, AR & Conway, CJ	2021	Journal of Mammalogy	10.1093/jmammal/gyab021	y	y	y	n			n				n
Heterothermy in a Small Passerine: Eastern Yellow Robins Use Nocturnal Torpor in Winter	Aharon-Rotman, Y, McEvoy, JF, Beckmann, C & Geiser, F	2021	Frontiers in Ecology and Evolution	10.3389/fevo.2021.759726	y	y	y	n			n				n
Heterothermy and antifungal responses in bats	Whiting-Fawcett, F, Field, KA, Puechmaille, SJ, Blomberg, AS & Lilley, TM	2021	Current Opinion in Microbiology	10.1016/j.mib.2021.05.002	n						n				n
Hepatic cell-sheet fabrication of differentiated mesenchymal stem cells using decellularized extracellular matrix and thermoresponsive polymer	Asadi, M, Lotfi, H, Salehi, R, Mehdipour, A, Zarghami, N, Akbarzadeh, A & Alizadeh, E	2021	Biomedicine & Pharmacotherapy	10.1016/j.biopha.2020.111096	y	y	n				n				n
Hemispheric asymmetry in ocean change and the productivity of ecosystem sentinels	Sydeman, WJ, Schoeman, DS, Thompson, SA, Hoover, BA, Garcia-Reyes, M, Daunt, F, Agnew, P, Anker-Nilssen, T, Barbraud, C, Barrett, R, Becker, PH, Bell, E, Boersma, PD, Bouwhuis, S, Cannell, B, Crawford, RJM, Dann, P, Delord, K, Elliott, G, Erikstad, KE, Flint, E, Furness, RW, Harris, MP, Hatch, S, Hilwig, K, Hinke, JT, Jahncke, J, Mills, JA, Reiertsen, TK, Renner, H, Sherley, RB, Surman, C, Taylor…	2021	Science	10.1126/science.abf1772	y	y	n				n				n
Heat Transfer Through the Wairakei-Tauhara Geothermal System Quantified by Multi-Channel Data Modeling	Ardid, A, Archer, R, Bertrand, E, Sepulveda, F, Tarits, P & Dempsey, D	2021	Geophysical Research Letters	10.1029/2020GL092056	n						n				n
Heat stress on microbiota composition, barrier integrity, and nutrient transport in gut, production performance, and its amelioration in farm animals	Patra, AK & Kar, I	2021	Journal of Animal Science and Technology	10.5187/jast.2021.e48	y	n					n				n
Heat precondition is a potential strategy to combat hepatic injury triggered by severe heat stress	Gupta, A, Sharma, D, Gupta, H, Singh, A, Chowdhury, D, Meena, RC, Ganju, L & Kumar, B	2021	Life Sciences	10.1016/j.lfs.2021.119094	y	y	y	n			n				n
Heat dissipation in subterranean rodents: the role of body region and social organisation	Vejmelka, F, Okrouhlik, J, Lovy, M, Saffa, G, Nevo, E, Bennett, NC & Sumbera, R	2021	Scientific Reports	10.1038/s41598-021-81404-3	y	y	y	n			n				n
Healthy Co-Fan: Temperature Stabilizer and Smell Remover in Poultry Cage to Increase Productivity of Poultry Farms	Iskandar, MN, Basumerda, C, Febrianti & MA, Qurtubi	2021	2021 International Conference on Decision Aid Sciences and Application (dasa)	10.1109/DASA53625.2021.9681923	n						n				n
Habitat heterogeneity affects the thermal ecology of an endangered lizard	Gaudenti, N, Nix, E, Maier, P, Westphal, MF & Taylor, EN	2021	Ecology and Evolution	10.1002/ece3.8170	y	y	y	n			n				n
Guinea fowl (Numida meleagris) eggs and free-range housing: a convenient alternative to laying hens' eggs in terms of food safety?	Krunt, O, Zita, L, Kraus, A, Okrouhla, M, Chodova, D & Stupka, R	2021	Poultry Science	10.1016/j.psj.2021.01.029	y	y	y	n			n				n
Grease Performance Requirements and Future Perspectives for Electric and Hybrid Vehicle Applications	Shah, R, Tung, S, Chen, R & Miller, R	2021	Lubricants	10.3390/lubricants9040040	n						n				n
Goose Surface Temperature Monitoring System Based on Deep Learning Using Visible and Infrared Thermal Image Integration	Chuang, CH, Chiang, CY, Chen, YC, Lin, CY & Tsai, YC	2021	Ieee Access	10.1109/ACCESS.2021.3113509	y	y	y	n			n				n
Gold Nano/Micro-Islands Overcome the Molecularly Imprinted Polymer Limitations to Achieve Ultrasensitive Protein Detection	Sanati, A, Moakhar, RS, Hosseini, II, Raeissi, K, Karimzadeh, F, Jalali, M, Kharaziha, M, Sheibani, S, Shariati, L, Presley, JF, Vali, H & Mahshid, S	2021	Acs Sensors	10.1021/acssensors.0c01701	n						n				n
GnRH-a-Induced Perimenopausal Rat Modeling and Black Cohosh Preparations' Effect on Rat's Reproductive Endocrine	Chen, JM, Wang, HH, Dong, ZY, Liu, JL, Qin, ZY, Bao, MY, Yu, HX, Zhang, SF, Zhang, WD, Qi, CJ & Wu, J	2021	Frontiers in Endocrinology	10.3389/fendo.2021.683552	y	y	n				n				n
GM-CSF-Loaded Nanoparticles for Photothermal-Assisted Immunotherapy against Orthotopic Bladder Cancer	Ren, WF, Cai, XM, Chen, J, Ruan, LF, Lu, HR, Zhang, JY, Hu, Y & Gao, JM	2021	Oncologie	10.32604/Oncologie.2021.018605	y	y	n				n				n
Global topographic uplift has elevated speciation in mammals and birds over the last 3 million years	Igea, J & Tanentzap, AJ	2021	Nature Ecology & Evolution	10.1038/s41559-021-01545-6	y	y	y	n			n				n
Geographic variation in the population trends of common breeding birds across central Europe	Bowler, D, Richter, RL, Eskildsen, D, Kamp, J, Moshoj, CM, Reif, J, Strebel, N, Trautmann, S & Vorisek, P	2021	Basic and Applied Ecology	10.1016/j.baae.2021.07.004	y	y	y	n			n				n
Genome sequencing and identification of cellulase genes in Bacillus paralicheniformis strains from the Red Sea	Fatani, S, Saito, Y, Alarawi, M, Gojobori, T & Mineta, K	2021	Bmc Microbiology	10.1186/s12866-021-02316-w	n						n				n
Gas Plasma-Augmented Wound Healing in Animal Models and Veterinary Medicine	Bekeschus, S, Kramer, A & Schmidt, A	2021	Molecules	10.3390/molecules26185682	n						n				n
G(q)alpha/G(11)alpha deficiency in dorsomedial hypothalamus leads to obesity resulting from decreased energy expenditure and impaired sympathetic nerve activity	Wilson, EA, Sun, H, Cui, ZZ, Jahnke, MT, Pandey, M, Metzger, P, Gavrilova, O, Chen, M & Weinstein, LS	2021	American Journal of Physiology-Endocrinology and Metabolism	10.1152/ajpendo.00059.2020	y	y	n				n				n
Functionalized non-woven surfaces for combating the spread of the COVID-19 pandemic	Patil, NA, Gore, PM, Shanmugrajan, D, Patil, H, Kudav, M & Kandasubramanian, B	2021	Interface Focus	10.1098/rsfs.2021.0040	y	y	n				n				n
Functional role of peripheral vasoconstriction: not only thermoregulation but much more	Kiyatkin, EA	2021	Journal of Integrative Neuroscience	10.31083/j.jin2003080	y	n					n				n
Freezing Pressurized Water into a Standard Cylindrical Ice Sample in a Triaxial Cell	Wang, BS, Sun, PX, Luo, TT, Zhang, T & Yang, WH	2021	Geofluids	10.1155/2021/6678966	n						n				n
Free-ranging bats alter thermoregulatory behavior in response to reproductive stage, roost type, and weather	Bergeson, SM, Brigham, RM & O'Keefe, JM	2021	Journal of Mammalogy	10.1093/jmammal/gyab049	y	y	y	n			n				n
Forced running-induced rhabdomyolysis in the Sprague-Dawley rat: towards a rodent model of capture myopathy	Lubbe, C, Harvey, BH, Viljoen, FP, Meyer, L & Wolmarans, D	2021	Veterinary Research Communications	10.1007/s11259-021-09840-0	y	y	y	n			n				n
Focused ultrasound enhances the anesthetic effects of topical lidocaine in rats	Kim, HC, Lee, WH, Bohlke, M, Yoon, K & Yoo, SS	2021	Bmc Anesthesiology	10.1186/s12871-021-01381-y	y	y	n				n				n
Flight rapidly modulates body temperature in freely behaving bats	Luo, JH, Greif, S, Ye, H, Bumrungsri, S, Eitan, O & Yovel, Y	2021	Animal Biotelemetry	10.1186/s40317-021-00268-6	y	y	y	n			n				n
Flexible integrated sensing platform for monitoring wound temperature and predicting infection	Zhang, YH, Lin, B, Huang, R, Lin, ZX, Li, YQ, Li, JQ & Li, XY	2021	Microbial Biotechnology	10.1111/1751-7915.13821	n						n				n
Flexibility in thermal physiology and behaviour allows body mass maintenance in hibernating hazel dormice	Pretzlaff, I, Radchuk, V, Turner, JM & Dausmann, KH	2021	Journal of Zoology	10.1111/jzo.12862	y	y	y	n			n				n
Flexibility in body temperature rhythms of free-living natal mole-rats (Cryptomys hottentotus natalensis)	Oosthuizen, MK, Robb, G, Harrison, A, Froneman, A, Joubert, K & Bennett, NC	2021	Journal of Thermal Biology	10.1016/j.jtherbio.2021.102973	y	y	y	n			n				n
Fitness and fur colouration: Testing the camouflage and thermoregulation hypotheses in an Arctic mammal	Di Bernardi, C, Thierry, AM, Eide, NE, Bowler, DE, Rod-Eriksen, L, Blumentrath, S, Tietgen, L, Sandercock, BK, Flagstad, O & Landa, A	2021	Journal of Animal Ecology	10.1111/1365-2656.13457	y	y	y	n			n				n
Female ornamentation, incubation behavior, and reproductive success in a wild bird	Taff, CC & Freeman-Gallant, CR	2021	Behavioral Ecology and Sociobiology	10.1007/s00265-021-03033-0	y	y	y	n			n				n
Feeding ecology of a threatened coastal seabird across an inner shelf seascape	Greenwell, CN, Tweedley, JR, Moore, GI, Lenanton, RCJ, Dunlop, JN & Loneragan, NR	2021	Estuarine Coastal and Shelf Science	10.1016/j.ecss.2021.107627	n						n				n
Feed-additive of bioengineering strain with surface-displayed laccase degrades sulfadiazine in broiler manure and maintains intestinal flora structure	Li, R, Zhou, TY, Khan, A, Ling, ZM, Sharma, M, Feng, PY, Ali, G, Saif, I, Wang, HY, Li, XK & Liu, P	2021	Journal of Hazardous Materials	10.1016/j.jhazmat.2020.124440	n						n				n
Feather growth, bodyweight and body temperature in broiler lines with different feathering rates	Noubandiguim, M, Erensoy, K & Sarica, M	2021	South African Journal of Animal Science	10.4314/sajas.v51i1.10	y	y	y	n			n				n
Feasibility Study on Subcutaneously Implanted Devices in Male Rodents for Cardiovascular Assessment Through Near-Field Communication Interface	Rosa, BMG, Anastasova, S & Yang, GZ	2021	Advanced Intelligent Systems	10.1002/aisy.202100053	n						n				n
Feasibility of using infrared thermal imaging to examine brown adipose tissue in infants aged 18 to 25 months	Oyama, S, Arslanian, KJ, Levy, SB, Ocobock, CJ, Fidow, UT, Naseri, T & Hawley, NL	2021	Annals of Human Biology	10.1080/03014460.2021.1985607	y	y	n				n				n
FE simulation of sealing ability for premium connection based on ISO 13679 CAL IV tests	Dou, YH, Li, YF, Cao, YP, Yu, Y, Zhang, JT & Zhang, L	2021	International Journal of Structural Integrity	10.1108/IJSI-11-2019-0125	n						n				n
Fast photocurable thiol-ene elastomers with tunable biodegradability, mechanical and surface properties enhance myoblast differentiation and contractile function	Mohamed, MA, Shahini, A, Rajabian, N, Caserto, J, El-Sokkary, AMA, Akl, MA, Andreadis, ST & Cheng, C	2021	Bioactive Materials	10.1016/j.bioactmat.2020.12.022	n						n				n
Failure analysis on rubber sealing structure of mandrel hanger and improvement in extreme environments	Liu, Y & Lian, ZH	2021	Engineering Failure Analysis	10.1016/j.engfailanal.2021.105433	n						n				n
Factors affecting adult body condition in the endangered northern rockhopper penguin	Delord, K, Cotte, C, Terray, P, Bost, CA, Weimerskirch, H & Barbraud, C	2021	Marine Biology	10.1007/s00227-021-03832-z	y	y	y	n			n				n
Fabrication analysis of flat vacuum enclosures for solar collectors sealed with Cerasolzer 217	Arya, F, Hyde, T, Henshall, P, Eames, P, Moss, R, Shire, S & Uhomoibhi, J	2021	Solar Energy	10.1016/j.solener.2021.02.040	n						n				n
Exposure to total 36-hr sleep deprivation reduces physiological and psychological thermal strain to whole-body uncompensable passive heat stress in young adult men	Cernych, M, Satas, A, Rapalis, A, Marozas, V, Malciene, L, Lukosevicius, A, Daniuseviciute, L & Brazaitis, M	2021	Journal of Sleep Research	10.1111/jsr.13055	y	y	n				n				n
Exploration of flavor and taste of soft-boiled chicken at different post-mortem aging time: Based on GC-IMS and multivariate statistical analysis	Xu, N, Ye, JJ, Li, LY, Wang, XM, Wang, P, Han, MY & Xu, XL	2021	Food Bioscience	10.1016/j.fbio.2021.101326	y	y	n				n				n
Experimental Study on the Design and Behavior of Concrete Pavement Joint Sealants	Kim, J, Zollinger, D & Lee, S	2021	Transportation Research Record	10.1177/0361198121993472	n						n				n
EXPERIMENTAL RESEARCH AND CFD MODELING OF MODULAR POULTRY BREEDING	Trokhaniak, VI, Spodyniuk, NA, Antypov, IO, Shelimanova, OV, Tarasenko, SV & Mishchenko, AV	2021	Inmateh-Agricultural Engineering	NA	n						n				n
Experimental Evaluation of delta H-2, delta C-13 and delta N-15 Variability in Blood and Feathers of Wild and Captive Birds: Implications for Interspecific Food Web Studies	Clark, RG, Dawson, RD, Greenwood, JL, Johns, DW, Wassenaar, LI & Hobson, KA	2021	Diversity-Basel	10.3390/d13100495	n						n				n
Experimental Applications and Factors Involved in Validating Thermal Windows Using Infrared Thermography to Assess the Health and Thermostability of Laboratory Animals	Verduzco-Mendoza, A, Bueno-Nava, A, Wang, DH, Martinez-Burnes, J, Olmos-Hernandez, A, Casas, A, Dominguez, A & Mota-Rojas, D	2021	Animals	10.3390/ani11123448	y	n					n				n
Excitability and propagation of the electrical impulse in Venus flytrap; a comparative electrophysiological study of unipolar electrograms with myocardial tissue	de Bakker, JMT, Belterman, CNW & Coronel, R	2021	Bioelectrochemistry	10.1016/j.bioelechem.2021.107810	n						n				n
Evidence of torpor in a tropical passerine, the Scarlet-backed Flowerpecker Dicaeum cruentatum	Bushuev, A, Zubkova, E & Kerimov, A	2021	Ornithological Science	10.2326/osj.20.213	y	y	y	n			n				n
Evaluation of seasonal breeding of the domestic canary (Serinus canaria) in an artificial environment	Tamura, EK, Iartelli, R, de Medeiros, PDL, Mondes, PHD & Nakashima, F	2021	Ciencia Rural	10.1590/0103-8478cr20201064	y	y	y	n			n				n
Evaluation of osteochondral-like tissues using human freeze-dried cancellous bone and chondrocyte sheets to treat osteochondral defects in rabbits	Wongin, S, Wangdee, C, Nantavisai, S, Banlunara, W, Nakbunnum, R, Waikakul, S, Chotiyarnwong, P, Roytrakul, S & Viravaidya-Pasuwat, K	2021	Biomaterials Science	10.1039/d1bm00239b	n						n				n
Evaluation of Key Performance of Aircraft Fabric Rubber Seal During Flight	Fu, YT & Dong, YF	2021	Journal of Aircraft	10.2514/1.C036331	n						n				n
Evaluation of homeothermy, acid-base and electrolytic balance of black goats and ewes in an equatorial semi-arid environment	Ferreira, J, Silveira, RMF, de Sousa, JER, de Vasconcelos, AM, Guilhermino, MM & Facanha, DAE	2021	Journal of Thermal Biology	10.1016/j.jtherbio.2021.103027	y	y	y	n			n				n
Evaluation of gas leaks from canisters by using a vertical small-scale canister model	Takeda, H & Shimaike, K	2021	Nuclear Engineering and Design	10.1016/j.nucengdes.2020.110958	n						n				n
Evaluation of CO2 sequestration and circulation in fault-bounded thin geothermal reservoirs in North Oman using response surface methods	Chen, MJ, Al-Maktoumi, A, Rajabi, MM, Izady, A, Al-Mamari, H & Cai, JC	2021	Journal of Hydrology	10.1016/j.jhydrol.2021.126411	n						n				n
Estrogen receptor alpha in the brain mediates tamoxifen-induced changes in physiology in mice	Zhang, Z, Park, JW, Ahn, IS, Diamante, G, Sivakumar, N, Arneson, D, Yang, X, van Veen, JE & Correa, SM	2021	Elife	10.7554/eLife.63333	y	y	n				n				n
Establishment, characterization, and cryopreservation of cell lines derived from red-rumped agouti (Dasyprocta leporina Linnaeus, 1758) - A study in a wild rodent	Praxedes, EA, Silva, MB, de Oliveira, LRM, Viana, JVD, Silva, AR, de Oliveira, MF & Pereira, AF	2021	Cryobiology	10.1016/j.cryobiol.2020.12.006	y	y	y	n			n				n
Erect-crested penguins on the Bounty Islands: population size and trends determined from ground counts and drone surveys	Mattern, T, Rexer-Huber, K, Parker, G, Amey, J, Green, CP, Tennyson, AJD, Sagar, PM & Thompson, DR	2021	Notornis	NA	y	y	y	n			n				n
Epidermal Acyl-CoA-binding protein is indispensable for systemic energy homeostasis	Neess, D, Kruse, V, Marcher, AB, Waede, MR, Vistisen, J, Moller, PM, Petersen, R, Brewer, JR, Ma, T, Colleluori, G, Severi, I, Cinti, S, Gerhart-Hines, Z, Mandrup, S & Faergeman, NJ	2021	Molecular Metabolism	10.1016/j.molmet.2020.101144	y	y	n				n				n
Epicutaneously sensitized food-induced anaphylaxis is ameliorated with "oral tolerance" to antigen	Mori, Y, Ugajin, T, Okada, K, Handa, Y, Umemoto, N, Iijima, H, Igawa, K & Yokozeki, H	2021	Experimental Dermatology	10.1111/exd.14216	y	y	n				n				n
Environmental variability directly affects the prevalence of divorce in monogamous albatrosses	Ventura, F, Granadeiro, JP, Lukacs, PM, Kuepfer, A & Catry, P	2021	Proceedings of the Royal Society B-Biological Sciences	10.1098/rspb.2021.2112	y	y	y	n			n				n
Environmental conditions but not nest composition affect reproductive success in an urban bird	Capilla-Lasheras, P, Bondia, B & Aguirre, JI	2021	Ecology and Evolution	10.1002/ece3.7234	y	y	y	n			n				n
Entropy generation and heat transfer analysis for ferrofluid flow between two rotating disks with variable conductivity	Bhandari, A	2021	Proceedings of the Institution of Mechanical Engineers Part C-Journal of Mechanical Engineering Science	10.1177/0954406221991184	n						n				n
Enhancing survival of Demodex folliculorum (Acari: Demodecidae) under in vitro condition: Effect of temperature and culture media	Maldonado, H, Mendoza, D, Garavito, G, Lizarazo, M, Escaf, L & Egea, E	2021	Persian Journal of Acarology	10.22073/pja.v10i4.69561	n						n				n
Enhanced Wound Healing Activity of Undenatured Type I Collagen Isolated from Discarded Skin of Black Sea Gilthead Bream (Sparus aurata) Conditioned as 3D Porous Dressing	Gaspar-Pintiliescu, A, Anton, ED, Iosageanu, A, Berger, D, Matei, C, Mitran, RA, Negreanu-Pirjol, T, Craciunescu, O & Moldovan, L	2021	Chemistry & Biodiversity	10.1002/cbdv.202100293	y	y	n				n				n
Enhanced photothermal absorption in iridescent feathers	Rogalla, S, Patil, A, Dhinojwala, A, Shawkey, MD & D'Alba, L	2021	Journal of the Royal Society Interface	10.1098/rsif.2021.0252	y	y	y	n			n				n
Enhanced Delivery of Thermoresponsive Polymer-Based Medicine into Tumors by Using Heat Produced from Gold Nanorods Irradiated with Near-Infrared Light	Sano, K, Ishida, Y, Tanaka, T, Mizukami, T, Nagayama, T, Haratake, Y, Munekane, M, Yamasaki, T & Mukai, T	2021	Cancers	10.3390/cancers13195005	y	y	n				n				n
Endogenous Antioxidant Cocktail Loaded Hydrogel for Topical Wound Healing of Burns	Soriano, JL, Calpena, AC, Rodriguez-Lagunas, MJ, Domenech, O, Febrer, NBD, Garduno-Ramirez, ML & Clares, B	2021	Pharmaceutics	10.3390/pharmaceutics13010008	y	y	n				n				n
Embryonic thermal manipulation impacts the postnatal transcriptome response of heat-challenged Japanese quails	Carvalho, AV, Hennequet-Antier, C, Brionne, A, Crochet, S, Jimenez, J, Courousse, N, Collin, A & Coustharn, V	2021	Bmc Genomics	10.1186/s12864-021-07832-7	y	y	y	n			n				n
Elevation and body size drive convergent variation in thermo-insulative feather structure of Himalayan birds	Barve, S, Ramesh, V, Dotterer, TM & Dove, CJ	2021	Ecography	10.1111/ecog.05376	y	y	y	n			n				n
Electrophoretic coating for steam methane micro-reformer: Optimum voltage and time, channel design, and substrate type	Mohammadnezami, H & Irankhah, A	2021	International Journal of Energy Research	10.1002/er.6827	n						n				n
Efficacy of a phytonutrient supplement at different dietary protein contents on growth performance, gut morphology, digestive enzymes activities and stress indicators of broilers subjected to circular heat stress	Ghasemi, R, Ghasemi, HA, Hajkhodadadi, I & Khodaei-Motlagh, M	2021	Animal Production Science	10.1071/AN20257	y	y	y	n			n				n
Efficacy and Function of Feathers, Hair, and Glabrous Skin in the Thermoregulation Strategies of Domestic Animals	Mota-Rojas, D, Titto, CG, Geraldo, AD, Martinez-Burnes, J, Gomez, J, Hernandez-avalos, I, Casas, A, Dominguez, A, Jose, N, Bertoni, A, Reyes, B & Pereira, AMF	2021	Animals	10.3390/ani11123472	y	n					n				n
Effects of season, genotype and rearing system on some meat quality traits for broilers raised in semi-intensive systems	Aksoy, T, Narinc, D, Onenc, A & Curek, DI	2021	Tropical Animal Health and Production	10.1007/s11250-021-02791-3	y	y	y	n			n				n
Effects of Resveratrol on Growth Performance, Intestinal Development, and Antioxidant Status of Broilers under Heat Stress	Wang, C, Zhao, F, Li, Z, Jin, X, Chen, XY, Geng, ZY, Hu, H & Zhang, C	2021	Animals	10.3390/ani11051427	y	y	y	n			n				n
Effects of replacement different levels and sources of methionine with betaine on jejunal morphology, duodenal mitochondrial respiration, and lipid peroxidation in heat-stressed broiler chickens	Sahebi-Ala, F, Hassanabadi, A, Golian, A & Rajaei-Sharifabadi, H	2021	Italian Journal of Animal Science	10.1080/1828051X.2021.1965921	y	y	y	n			n				n
Effects of photobiomodulation on different application points and different phases of complex regional pain syndrome type I in the experimental model	Canever, JB, Barbosa, RI, Hendler, KG, das Neves, LMS, Kuriki, HU, Aguiar, AS, Fonseca, MDR & Marcolino, AM	2021	Korean Journal of Pain	10.3344/kjp.2021.34.3.250	y	y	n				n				n
Effects of neurokinin 3 receptor antagonist fezolinetant on hot flash-like symptoms in ovariectomized rats	Tahara, A, Takamatsu, H, Ohtake, A, Tanaka-Amino, K & Kaku, S	2021	European Journal of Pharmacology	10.1016/j.ejphar.2021.174207	y	y	n				n				n
Effects of Microwave 10 GHz Radiation Exposure in the Skin of Rats: An Insight on Molecular Responses	Verma, S, Keshri, GK, Karmakar, S, Mani, KV, Chauhan, S, Yadav, A, Sharma, M & Gupta, A	2021	Radiation Research	10.1667/RADE-20-00155.1	n						n				n
Effects of Heat Stress on Gut-Microbial Metabolites, Gastrointestinal Peptides, Glycolipid Metabolism, and Performance of Broilers	Wang, GJ, Li, XM, Zhou, Y, Feng, JH & Zhang, MH	2021	Animals	10.3390/ani11051286	y	y	y	n			n				n
Effects of heat in the properties of NaOCl alone and mixed with etidronate and alkaline tetrasodium EDTA	Tartari, T, Borges, MMB, de Araujo, LBB, Vivan, RR, Bonjardim, LR & Duarte, MAH	2021	International Endodontic Journal	10.1111/iej.13450	y	y	n				n				n
Effects of fadolmidine, an alpha(2)-adrenoceptor agonist, as an adjuvant to spinal bupivacaine on antinociception and motor function in rats and dogs	Leino, T, Viitamaa, T, Salonen, JS, Pesonen, U & Haapalinna, A	2021	Pharmacology Research & Perspectives	10.1002/prp2.830	y	y	y	n			n				n
Effects of environmental conditions (temperature, pH, and glucose) on biofilm formation of Salmonella enterica serotype Kentucky and virulence gene expression	Roy, PK, Ha, AJW, Mizan, MFR, Hossain, MI, Ashrafudoulla, M, Toushik, SH, Nahar, S, Kim, YK & Ha, SD	2021	Poultry Science	10.1016/j.psj.2021.101209	y	y	n				n				n
Effects of different thawing methods on the physicochemical changes, water migration and protein characteristic of frozen pompano (Trachinotus ovatus)	Lan, WQ, Zhao, YA, Gong, TS, Mei, J & Xie, J	2021	Journal of Food Biochemistry	10.1111/jfbc.13826	n						n				n
Effects of Dietary Supplementation of Algae-Derived Polysaccharides on Morphology, Tight Junctions, Antioxidant Capacity and Immune Response of Duodenum in Broilers under Heat Stress	Liu, WC, Zhu, YR, Zhao, ZH, Jiang, P & Yin, FQ	2021	Animals	10.3390/ani11082279	y	y	y	n			n				n
Effects of Cyclic Thermal Stress at Later Age on Production Performance and Meat Quality of Fast-Growing, Medium-Growing and Thai Native Chickens	Malila, Y, Jandamuk, A, Uopasai, T, Buasook, T, Srimarut, Y, Sanpinit, P, Phasuk, Y & Kunhareang, S	2021	Animals	10.3390/ani11123532	y	y	y	n			n				n
Effects of constant light exposure on allergic and irritant contact dermatitis in mice reared under constant light conditions	Mizutani, H, Tamagawa-Mineoka, R, Yasuike, R, Minami, Y, Yagita, K & Katoh, N	2021	Experimental Dermatology	10.1111/exd.14308	y	y	n				n				n
Effects of Cold Decompression on Hemodynamic Function and Decompression Sickness Risk in a Dry Diving Rat Model	Gaustad, SE, Kondratiev, TV, Eftedal, I & Tveita, T	2021	Frontiers in Physiology	10.3389/fphys.2021.763975	y	y	y	n			n				n
Effects of Coating Materials as a Cleaning Agent on the Performance of Poly-Crystal PV Panels	Abushgair, K & Al-Waked, R	2021	Coatings	10.3390/coatings11050544	n						n				n
Effects of Cling Film Draping Material on Body Temperature of Mice During Surgery	Celeste, NA, Emmer, KM, Bidot, WA, Perret-Gentil, MI & Malbrue, RA	2021	Journal of the American Association for Laboratory Animal Science	10.30802/AALAS-JAALAS-20-000089	y	y	n				n				n
Effects of broiler breeder strain, age, and eggs preheating profile in single-stage systems on the hatchability of eggs and quality of chicks	Damaziak, K, Koznaka-Lipka, M, Gozdowski, D, Golebiowska, A & Kedziorek, E	2021	Animal	10.1016/j.animal.2020.100057	y	y	y	n			n				n
Effects of age and weather during moult on mountain bluebird Sialia currucoides structural colouration	Ward, GM, Mahoney, SM, Joly, S & Reudink, MW	2021	Journal of Avian Biology	10.1111/jav.02616	y	y	y	n			n				n
Effects of acute stress, general anesthetics, tonometry, and temperature on intraocular pressure in rats	Nicou, MC, Pillai, A & Passaglia, LC	2021	Experimental Eye Research	10.1016/j.exer.2021.108727	y	y	n				n				n
Effective production of human growth factors in Escherichia coli by fusing with small protein 6HFh8	Kim, YS, Lee, HJ, Han, MH, Yoon, NK, Kim, YC & Ahn, J	2021	Microbial Cell Factories	10.1186/s12934-020-01502-1	n						n				n
Effect of the Spatial Distribution of the Temperature and Humidity Index in a New Zealand White Rabbit House on Respiratory Frequency and Ear Surface Temperature	Silva, MAJG, Ferraz, PFP, dos Santos, LM, Ferraz, GAES, Rossi, G & Barbari, M	2021	Animals	10.3390/ani11061657	y	y	y	n			n				n
Effect of temperature on the behavior and parameters of the blood of Japanese quails	Soares, KO, Lima, MV, Saraiva, EP, Fidelis, SS, Souza, RG, Morais, LKD, Santos, SGCG & Almeida, MEV	2021	Biological Rhythm Research	10.1080/09291016.2019.1629090	y	y	y	n			n				n
EFFECT OF SELECTED PARAMETERS ON SECTIONAL EXPANSION INDEX AND BULK DENSITY DURING THE EXTRUSION OF CHICKPEA INSTANT SEMOLINA	Angelova, T, Goranova, Z, Petrova, T & Penov, N	2021	Journal of Food Science and Technology-Ukraine	10.15673/fst.v15i2.2107	n						n				n
Effect of sealing strategy on the feeding value of corn silage for growing dairy heifers	Parra, CS, Bragatto, JM, Piran, FA, Silva, SMS, Tuzzi, BF, Jobim, CC & Daniel, JLP	2021	Journal of Dairy Science	10.3168/jds.2020-19895	y	y	y	n			n				n
Effect of Propranolol on 18F-Fluorodeoxyglucose Uptake in Brown Adipose Tissue in Children and Young Adults with Neoplastic Diseases	Brady, SL, Wong, KK, Doubrovin, M, Han, YN, Li, YM, Wu, SJ, Hossain, AKMM, Chism, CB, Naik, MH, Rossi, M & Shulkin, BL	2021	Molecular Imaging and Biology	10.1007/s11307-020-01547-z	y	y	n				n				n
Effect of Preoperative Oral Carbohydrate Loading on Body Temperature During Combined Spinal-Epidural Anesthesia for Elective Cesarean Delivery	Macias, P, Wilson, JG, Austin, NS, Guo, N, Carvalho, B & Ortner, CM	2021	Anesthesia and Analgesia	10.1213/ANE.0000000000005464	y	y	n				n				n
Effect of magnesium ascorbyl phosphate on collagen stabilization for wound healing application	Lakra, R, Kiran, MS & Korrapati, PS	2021	International Journal of Biological MacRomolecules	10.1016/j.ijbiomac.2020.10.193	n						n				n
Effect of LTLT heat treatment on cathepsin B and L activities and denaturation of myofibrillar proteins of pork	Dominguez-Hernandez, E & Ertbjerg, P	2021	Meat Science	10.1016/j.meatsci.2021.108454	y	y	n				n				n
Effect of Liothyronine Treatment on Dermal Temperature and Activation of Brown Adipose Tissue in Female Hypothyroid Patients: A Randomized Crossover Study	Bjerkreim, BA, Hammerstad, SS, Gulseth, HL, Berg, TJ, Lee-Odegard, S, Rangberg, A, Jonassen, CM, Budge, H, Morris, D, Law, J, Symonds, M & Eriksen, EF	2021	Frontiers in Endocrinology	10.3389/fendo.2021.785175	y	y	n				n				n
Effect of light sources on productivity, welfare aspects, and economic evaluation of commercial layers	Raziq, F, Hussain, J, Mahmud, A & Javed, K	2021	Turkish Journal of Veterinary & Animal Sciences	10.3906/vet-2009-23	y	y	y	n			n				n
Effect of ice-temperature storage on some properties of salt-soluble proteins and gel from chicken breast muscles	Ji, HF, Hou, XZ, Zhang, LW, Wang, XF, Li, SS, Ma, HJ & Chen, FS	2021	Cyta-Journal of Food	10.1080/19476337.2021.1925351	n						n				n
Effect of environmental variables on the number of births at California sea lion (Zalophus californianus) rookeries throughout the Gulf of California, Mexico	Pelayo-Gonzalez, L, Hernandez-Camacho, CJ, Aurioles-Gamboa, D, Gallo-Reynoso, JP, Barba-Acuna, ID, Godinez-Reyes, C, Ramirez-Delgado, D, Avalos-Tellez, R, Rubio-Rodriguez, U & Villalobos, H	2021	Aquatic Conservation-Marine and Freshwater Ecosystems	10.1002/aqc.3545	n						n				n
Effect of contact incubation on stress, behavior and body composition in the precocial Red jungle fowl	Henriksen, R, Holm, ACS & Jensen, P	2021	Hormones and Behavior	10.1016/j.yhbeh.2020.104892	y	y	y	n			n				n
Effect of ambient temperature on respiratory tract cells exposed to SARS-CoV-2 viral mimicking nanospheres-An experimental study	Kumar, S, Paul, A, Chatterjee, S, Putz, S, Nehra, N, Wang, DS, Nisar, A, Jennings, CM & Parekh, SH	2021	Biointerphases	10.1116/6.0000743	n						n				n
Effect of acute heat stress on cognitive performance of chickens in a feed-related discriminant task	Iyasere, OS, Oyetunji, DE, Wheto, M, Durosaro, SO, Adigun, TT, Muraina, HA, Akinyemi, OO & Daramola, JO	2021	Journal of Thermal Biology	10.1016/j.jtherbio.2021.102914	y	y	y	n			n				n
Economical bluetooth low energy-based telemetry system with combined data processing method for long-term laboratory animal monitoring for biological rhythm research	Luo, H, Cheng, ST, Jiang, Z, Hou, W & Wang, ZR	2021	Chronobiology International	10.1080/07420528.2020.1868489	y	y	n				n				n
Ecological effects on female bill colour explain plastic sexual dichromatism in a mutually-ornamented bird	Freitas, R, Marques, C, Cardoso, GC & Trigo, S	2021	Scientific Reports	10.1038/s41598-021-93897-z	y	y	y	n			n				n
Ecological drivers of eggshell wettability in birds	Attard, MRG, Bowen, J, Corado, R, Hall, LS, Dorey, RA & Portugal, SJ	2021	Journal of the Royal Society Interface	10.1098/rsif.2021.0488	y	y	y	n			n				n
ECOGEOGRAPHY OF PLUMAGE PIGMENTATION IN GREAT HORNED OWLS	Mattison, PM & Witt, CC	2021	Journal of Raptor Research	10.3356/JRR-20-105	y	y	y	n			n				n
Early Skin-to-Skin Care with a Polyethylene Bag for Neonatal Hypothermia: A Randomized Clinical Trial	Travers, CP, Ramani, M, Gentle, SJ, Schuyler, A, Brown, C, Dills, MM, Davis, CB, Mwenechanya, M, Chomba, E, Aban, I, Manasyan, A, Ambalavanan, N & Carlo, WA	2021	Journal of Pediatrics	10.1016/j.jpeds.2020.12.064	y	y	n				n				n
Dynamic adsorption/desorption of proteins with thermo-responsive polymer grafted sepharose fast flow sorbents	Tan, S, Boysen, RI, Saito, K & Hearn, MTW	2021	Separation and Purification Technology	10.1016/j.seppur.2020.118173	n						n				n
Dually Cross-Linked Core-Shell Structure Nanohydrogel with Redox-Responsive Degradability for Intracellular Delivery	Deng, SY, Gigliobianco, MR, Mijiti, Y, Minicucci, M, Cortese, M, Campisi, B, Voinovich, D, Battistelli, M, Salucci, S, Gobbi, P, Lupidi, G, Zambito, G, Mezzanotte, L, Censi, R & Di Martino, P	2021	Pharmaceutics	10.3390/pharmaceutics13122048	y	y	n				n				n
Drivers of phenotypic variation in cartilage: Circadian clock genes	Song, XP, Bai, H, Meng, XH, Xiao, JH & Gao, L	2021	Journal of Cellular and Molecular Medicine	10.1111/jcmm.16768	y	n					n				n
Double-tagging scores of seabirds reveals that light-level geolocator accuracy is limited by species idiosyncrasies and equatorial solar profiles	Halpin, LR, Ross, JD, Ramos, R, Mott, R, Carlile, N, Golding, N, Reyes-Gonzalez, JM, Militao, T, De Felipe, F, Zajkova, Z, Cruz-Flores, M, Saldanha, S, Morera-Pujol, V, Navarro-Herrero, L, Zango, L, Gonzalez-Solis, J & Clarke, RH	2021	Methods in Ecology and Evolution	10.1111/2041-210X.13698	n						n				n
Diurnal variations of brown fat thermogenesis and fat oxidation in humans	Matsushita, M, Nirengi, S, Hibi, M, Wakabayashi, H, Lee, S, Domichi, M, Sakane, N & Saito, M	2021	International Journal of Obesity	10.1038/s41366-021-00927-x	y	y	n				n				n
Diurnal Changes in Hypoxia Shape Predator-Prey Interaction in a Bird-Fish System	Lukas, J, Auer, F, Goldhammer, T, Krause, J, Romanczuk, P, Klamser, P, Arias-Rodriguez, L & Bierbach, D	2021	Frontiers in Ecology and Evolution	10.3389/fevo.2021.619193	y	y	y	n			n				n
Discriminant analysis of response to Newcastle disease and heat tolerance among chicken genotypes in hot humid tropical environment	Durosaro, SO, Ilori, BM, Oguntade, DO, Iyasere, OS, Adebambo, AO & Ozoje, MO	2021	Tropical Animal Health and Production	10.1007/s11250-021-02841-w	y	y	y	n			n				n
Direct surface wetting sprinkler system to reduce the use of evaporative cooling pads in meat chicken production: indoor thermal environment, water usage, litter moisture content, live market weights, and mortalities	Dunlop, MW & McAuley, J	2021	Poultry Science	10.1016/j.psj.2021.101078	y	y	y	n			n				n
Development of All-SiC Absolute Pressure Sensor Based on Sealed Cavity Structure	Shang, HP, Tian, BH, Wang, DH, Liu, Y & Wang, WB	2021	Ieee Sensors Journal	10.1109/JSEN.2021.3121882	n						n				n
Development and Proof of Concept of a Compact Metallic Reactor for MIEC Ceramic Membranes	Escolastico, S, Schulze-Kuppers, F, Baumann, S, Haas-Santo, K & Dittmeyer, R	2021	Membranes	10.3390/membranes11070541	n						n				n
Determinants of defence strategies of a hibernating European bat species towards the fungal pathogen Pseudogymnoascus destructans	Fritze, M, Puechmaille, SJ, Costantini, D, Fickel, J, Voigt, CC & Czirjak, GA	2021	Developmental and Comparative Immunology	10.1016/j.dci.2021.104017	y	y	y	n			n				n
Detection of acute stress by smooth muscle electromyography: A translational study on rat and human	Pribek, IK, Szucs, KF, Sule, M, Grosz, G, Ducza, E, Vigh, D, Toth, E, Janka, Z, Kalman, J, Datki, ZL, Gaspar, R & Ando, B	2021	Life Sciences	10.1016/j.lfs.2021.119492	y	y	n				n				n
Design of dual targeting immunomicelles loaded with bufalin and study of their anti-tumor effect on liver cancer	Gou, H, Huang, RC, Zhang, FL & Su, YH	2021	Journal of Integrative Medicine-Jim	10.1016/j.joim.2021.05.001	y	y	n				n				n
Design of Cold-Mixed High-Toughness Ultra-Thin Asphalt Layer towards Sustainable Pavement Construction	Yu, JM, Yang, NK, Chen, FD, Chen, YL, Lin, ZH & Yu, HY	2021	Buildings	10.3390/buildings11120619	n						n				n
Design a new thermoelectric module with high practicability based on experimental measurement	Miao, Z, Meng, XN & Liu, L	2021	Energy Conversion and Management	10.1016/j.enconman.2021.114320	n						n				n
Depletion of Cholesteryl Esters Causes Meibomian Gland Dysfunction-Like Symptoms in a Soat1-Null Mouse Model	Butovich, IA, Wilkerson, A & Yuksel, S	2021	International Journal of Molecular Sciences	10.3390/ijms22041583	y	y	n				n				n
Denying the Truth Does Not Change the Facts: A Systematic Analysis of Pseudoscientific Denial of Complex Regional Pain Syndrome	Bharwani, KD, Kersten, AB, Stone, AL, Birklein, F, Bruehl, S, Dirckx, M, Drummond, PD, Gierthmuhlen, J, Goebel, A, Knudsen, L & Huygen, FJPM	2021	Journal of Pain Research	10.2147/JPR.S326638	y	n					n				n
Demonstration of treatment planning software for hyperthermic intraperitoneal chemotherapy in a rat model	Loke, DR, Helderman, RFCPA, Rodermond, HM, Tanis, PJ, Streekstra, GJ, Franken, NAP, Oei, AL, Crezee, J & Kok, HP	2021	International Journal of Hyperthermia	10.1080/02656736.2020.1852324	y	y	n				n				n
Demographic responses to environmental change of the black-browed albatross, sentinel of the Patagonian Shelf Large Marine Ecosystem	Ventura, F, Lukacs, PM, Granadeiro, JP, Matano, R & Catry, P	2021	Marine Ecology Progress Series	10.3354/meps13743	y	y	y	n			n				n
Defibrillate You Later, Alligator: Q10 Scaling and Refractoriness Keeps Alligators from Fibrillation	Herndon, C, Astley, HC, Owerkowicz, T & Fenton, FH	2021	Integrative Organismal Biology	10.1093/iob/obaa047	y	y	y	n			n				n
Debonding of cemented natural fractures during core recovery	Tabatabaei, M, Taleghani, AD & Hooker, JN	2021	Journal of Structural Geology	10.1016/j.jsg.2020.104272	n						n				n
De Novo Design of Peptidic Positive Allosteric Modulators Targeting TRPV1 with Analgesic Effects	Xu, LZ, Zhang, H, Wang, YF, Lu, XC, Zhao, ZY, Ma, C, Yang, SL, Yarov-Yarovoy, V, Tian, YH, Zheng, J & Yang, F	2021	Advanced Science	10.1002/advs.202101716	y	y	n				n				n
Cyclical heat stress and enzyme supplementation affect performance and physiological traits of Japanese quail during the early stage of laying	Attia, YAW, de Oliveira, MC, Abd El-Hamid, AHE, Al-Harthi, MA, Alaqil, A & Mohammed, NAM	2021	Animal Science Papers and Reports	NA	y	y	y	n			n				n
Current Response in Ca(V)1.3(-/-) Mouse Vestibular and Cochlear Hair Cells	Manca, M, Yen, PC, Spaiardi, P, Russo, G, Giunta, R, Johnson, SL, Marcotti, W & Masetto, S	2021	Frontiers in Neuroscience	10.3389/fnins.2021.749483	y	y	n				n				n
Current landscape attributes and landscape stability in breeding grounds explain genetic differentiation in a long-distance migratory bird	Garcia, J, Moran-Ordonez, A, Garcia, JT, Calero-Riestra, M, Alda, F, Sanz, J & Suarez-Seoane, S	2021	Animal Conservation	10.1111/acv.12616	y	y	y	n			n				n
Curcuma comosa loaded transfersomal gel for transdermal application: formulation, in vitro and in vivo evaluation	Tuntiyasawasdikul, S & Sripanidkulchai, B	2021	Drug Development and Industrial Pharmacy	10.1080/03639045.2022.2064486	y	y	n				n				n
Cryogel/hydrogel biomaterials and acupuncture combined to promote diabetic skin wound healing through immunomodulation	Chen, TY, Wen, TK, Dai, NT & Hsu, SH	2021	Biomaterials	10.1016/j.biomaterials.2020.120608	n						n				n
Cross-Scale Flow Field Analysis of Sealing Chamber and End Face Considering the CO2 Real Gas Effect	Sun, XJ, Song, PY, Hu, XP, Mao, WY, Deng, QG & Xu, HJ	2021	Journal of Applied Fluid Mechanics	10.47176/jafm.14.04.32038	n						n				n
Corticotropin-releasing factor neurotransmission in the lateral hypothalamus modulates the tachycardiac response during acute emotional stress in rats	Barretto-de-Souza, L, Benini, R, Reis-Silva, LL & Crestani, CC	2021	Brain Research Bulletin	10.1016/j.brainresbull.2020.11.010	y	y	n	y	y	y	n				n
Correlation between protein desorption behavior and its adsorption enthalpy change in polymer grafted anion exchange chromatography	Simoes-Cardoso, JC, Hoshino, N, Yoshimura, Y, Chen, CS, Dias-Cabral, C, Yoshimoto, N & Yamamoto, S	2021	Colloids and Surfaces B-Biointerfaces	10.1016/j.colsurfb.2021.111853	y	y	n				n				n
Corneal reconstruction in chemically damaged cornea using temperature responsive surface assisted mesenchymal stem cell transplantation in rabbits	Sharma, J, Sharma, RK, Gupta, P, Gupta, N & Singh, N	2021	Graefes Archive for Clinical and Experimental Ophthalmology	10.1007/s00417-021-05132-0	y	y	y	n			n				n
Contributions of mechanical bonding and chemical bonding to high-temperature hermeticity of glass-to-metal compression seals	Hu, KJ, Li, SH, Fan, ZC, Yan, H, Liang, XW, Cai, YY, Zhu, QY & Zhang, Y	2021	Materials & Design	10.1016/j.matdes.2021.109579	n						n				n
Contrasting impacts of environmental variability on the breeding biology of two sympatric small procellariiform seabirds in south-eastern Australia	Eizenberg, YH, Fromant, A, Lec'hvien, A & Arnould, JPY	2021	Plos One	10.1371/journal.pone.0250916	y	y	y	n			n				n
Continuous versus discrete quantity discrimination in dune snail (Mollusca: Gastropoda) seeking thermal refuges	Bisazza, A & Gatto, E	2021	Scientific Reports	10.1038/s41598-021-82249-6	y	y	n				n				n
[truncated: 8,115 more rows]

## Sheet: Selected for Review
Article Title	Author(s)	Year	Publication Title	DOI	Publication Title Screen Inclusion Criteria	Title/Abstract Screen Inclusion Criteria 1	Title/Abstract Screen Inclusion Criteria 2	Title/Abstract Screen Inclusion Criteria 3	Title/Abstract Screen Inclusion Criteria 4	Relevant, but laboratory rat/mouse	Full-text obtained for further study	Full-text Screen Inclusion Criteria 1	Full-text Screen Inclusion Criteria 2	Full-text Screen Inclusion Criteria 3	Included	Category	Reason for rejection if rejected at full-text review
[truncated: 178 more rows]

[truncated: 4 more sheets: Thermoregulation, Metabolism, Stress, Immune]
